# Supplementary material for: Biofilm formation by virulent and non-virulent strains of Haemophilus parasuis
Source: Vet Res. 2014 Nov 27;45(1):104. doi: 10.1186/s13567-014-0104-9 (PMC4245831; doi:10.1186/s13567-014-0104-9)
Supplement: Additional file 3: — List of H. parasuis strain F9 genes differentially expressed in biofilm vs planktonic cells. Differentially expressed genes in biofilm versus planktonic H. parasuis cells (FDR < 0.05). Sorted by logFC. Actinobacillus pleuropneumoniae (App) first BLASTp hits are also shown. [file 13567_2014_104_MOESM3_ESM.xlsx]

## Sheet: Sheet1
Additional file 3. Differentially expressed genes in biofilm versus planktonic H. parasuis cells (P<0.05). Sorted by logFC. A. pleuropneumoniae first BLASTp hits are also shown.
Gene	App	logFC	logCPM	PValue	FDR	Product
HS372_01363	APL_0623	2.68628	10.3817	1.02032e-09	2.30491e-06	Cell division protein ZapB
HS372_01746	-	2.44534	3.36731	0.00607288	0.0841633	hypothetical protein
HS372_02241	-	2.21555	10.783	2.65522e-07	0.000299907	hypothetical protein
HS372_00058	-	2.21237	3.10415	0.0164929	0.152694	hypothetical protein
HS372_00299	-	2.2032	6.75764	2.48927e-06	0.00112465	hypothetical protein
HS372_01153	-	2.15196	4.80033	0.000238999	0.0142078	hypothetical protein
HS372_01154	-	2.13266	3.36251	0.013231	0.139018	hypothetical protein
HS372_02184	APL_1819	2.12016	11.9922	7.30046e-07	0.000412294	Fatty acid synthase acyl carrier protein
HS372_01788	-	2.10498	4.36961	0.00135615	0.039425	transcriptional repressor DicA
HS372_00340	APL_2018	2.0633	4.39343	0.00172833	0.0435945	Phosphoribosylaminoimidazole-succinocarboxamide synthase
HS372_02240	-	1.98726	11.5483	3.14654e-06	0.00118467	hypothetical protein
HS372_00056	-	1.9453	7.8089	1.41217e-05	0.0025447	transcriptional regulator, y4mF family
HS372_01977	-	1.93886	7.85894	1.21316e-05	0.0025447	hypothetical protein
HS372_02377	-	1.92246	10.1096	7.18568e-06	0.00182604	putative transcriptional regulator
HS372_02040	-	1.90166	8.32603	1.49234e-05	0.0025447	YcfA-like protein
HS372_01581	APL_0724	1.89918	4.09855	0.00289243	0.0568174	putative lipoprotein yceB precursor
HS372_02370	APL_0373	1.86084	9.07305	1.57706e-05	0.0025447	hypothetical protein
HS372_00082	-	1.84411	9.2413	1.77232e-05	0.00266912	hypothetical protein
HS372_00631	-	1.83568	7.14574	4.87588e-05	0.00611922	hypothetical protein
HS372_02152	APL_0114	1.81346	10.5123	1.98487e-05	0.00280239	hypothetical protein
HS372_00568	-	1.81285	2.94602	0.045436	0.247325	hypothetical protein
HS372_00246	-	1.78367	5.5279	0.00126922	0.0392762	anaerobic benzoate catabolism transcriptional regulator
HS372_01085	-	1.76452	6.41591	0.000150863	0.0111698	hypothetical protein
HS372_01321	-	1.74008	4.66757	0.00223194	0.0484804	hypothetical protein
HS372_00635	-	1.72528	8.54228	7.39426e-05	0.00795411	hypothetical protein
HS372_02196	APL_1972	1.72013	8.98649	6.04975e-05	0.0070311	50S ribosomal protein L33
HS372_01499	-	1.70553	4.14142	0.00501982	0.0737008	hypothetical protein
HS372_00754	-	1.70005	6.84531	0.000168116	0.0111698	hypothetical protein
HS372_00147	APL_1894	1.68995	6.57537	0.000227397	0.0138835	hypothetical protein
HS372_01983	-	1.67781	3.79607	0.0160516	0.150032	hypothetical protein
HS372_02120	APL_1186	1.6608	4.26117	0.00794554	0.0964998	transcriptional regulator
HS372_00918	APL_0448	1.65947	10.0303	9.36507e-05	0.00961622	hypothetical protein
HS372_00969	-	1.65813	5.61371	0.0011608	0.0383874	hypothetical protein
HS372_00028	-	1.62192	8.92928	0.000160023	0.0111698	phage head morphogenesis protein, SPP1 gp7 family
HS372_00949	-	1.61932	12.8211	0.000119003	0.0107531	hypothetical protein
HS372_01439	APL_0157	1.61455	5.6869	0.00132032	0.039425	hypothetical protein
HS372_01337	-	1.61096	9.72178	0.000147465	0.0111698	putative transcriptional regulator
HS372_00248	APL_1406	1.60531	3.64685	0.0261053	0.189727	hypothetical protein
HS372_00726	APL_0743	1.60399	8.17171	0.000212799	0.0133531	Preprotein translocase band 1 subunit
HS372_00773	-	1.59561	10.0459	0.00016518	0.0111698	ProP expression regulator
HS372_00181	APL_1558	1.59535	9.88209	0.000166187	0.0111698	30S ribosomal protein S20
HS372_00365	APL_0221	1.58926	5.54492	0.00193848	0.044684	hypothetical protein
HS372_01695	-	1.56992	8.4899	0.00026314	0.0144984	Type-2 restriction enzyme HincII
HS372_02078	APL_1666	1.56959	8.55528	0.000261897	0.0144984	Thermoresistant gluconokinase
HS372_00747	-	1.56633	4.15757	0.0141787	0.14299	Siphovirus Gp157
HS372_00633	-	1.51673	8.08152	0.000471076	0.0217176	hypothetical protein
HS372_00772	-	1.50899	5.08716	0.0039774	0.0679929	LexA regulated protein
HS372_01807	-	1.50351	7.2804	0.000964871	0.0353285	Restriction enzyme BgcI subunit beta
HS372_01646	APL_1721	1.49798	10.0685	0.000387737	0.0199068	hypothetical protein
HS372_01835	-	1.48651	6.10727	0.00191717	0.044684	hypothetical protein
HS372_00535	-	1.48081	9.07743	0.000525326	0.0232688	Replication initiation protein
HS372_01116	-	1.48049	5.58463	0.0036005	0.0645518	Bacteriophage CI repressor helix-turn-helix domain protein
HS372_00632	-	1.47807	9.28713	0.000503092	0.0227297	putative membrane protein
HS372_00676	-	1.44707	6.48365	0.00157818	0.0419425	hypothetical protein
HS372_00839	APL_1129	1.4451	6.69289	0.00154283	0.0417904	cytochrome b562
HS372_00712	APL_0910	1.44281	5.76284	0.0028206	0.0563871	D-methionine-binding lipoprotein metQ precursor
HS372_01839	APL_1831	1.4301	6.37416	0.00226005	0.0486233	Sigma-24
HS372_01283	APL_1228	1.42993	6.8819	0.00135681	0.039425	Translation initiation factor IF-1
HS372_01525	-	1.42481	6.27312	0.00222227	0.0484804	HTH-type transcriptional regulator gltR
HS372_00449	-	1.41296	4.08355	0.0428142	0.243008	Mu-like prophage protein gpG
HS372_01067	-	1.406	5.16674	0.00694615	0.0917624	ABC-type uncharacterized transport system, periplasmic component
HS372_00557	-	1.40345	7.99315	0.001202	0.0383874	hypothetical protein
HS372_02372	-	1.39149	5.7712	0.00611593	0.084195	hypothetical protein
HS372_01603	-	1.3901	6.35704	0.00242377	0.0506973	putative HTH-type transcriptional regulator
HS372_01920	-	1.38919	7.7972	0.00138011	0.039464	putative transcriptional regulator
HS372_00996	APL_0049	1.36835	7.96219	0.00161333	0.0423781	hypothetical protein
HS372_01838	-	1.36396	4.77718	0.0263988	0.189814	pentapeptide MXKDX repeat protein
HS372_00391	APL_1640	1.3608	12.5305	0.00113198	0.0383874	putative FKBP-type peptidyl-prolyl cis-trans isomerase
HS372_02288	APL_0487	1.35513	9.0986	0.00136129	0.039425	50S ribosomal protein L25
HS372_02387	APL_1059	1.35403	6.41617	0.0040023	0.0679929	Integrase core domain protein
HS372_01978	-	1.34619	8.09612	0.00179473	0.0435945	hypothetical protein
HS372_01905	APL_1369	1.34081	6.1724	0.00394191	0.0679929	Cytochrome c-type biogenesis protein CcmD
HS372_02009	APL_1423	1.3359	7.34526	0.00238	0.0502469	Putative esterase
HS372_02237	-	1.3321	6.93614	0.00314234	0.0591545	Helix-turn-helix domain protein
HS372_02070	-	1.32456	5.60496	0.0315204	0.20639	putative oxidoreductase
HS372_00297	APL_1396	1.32223	6.65736	0.00345404	0.0630366	hypothetical protein
HS372_00826	-	1.31059	4.6285	0.0401014	0.235909	Antitoxin MazE
HS372_01791	APL_1115	1.30065	6.8723	0.00400312	0.0679929	hypothetical protein
HS372_01961	-	1.2696	7.83375	0.00383451	0.0679929	hypothetical protein
HS372_01700	APL_1262	1.26301	8.27322	0.00319917	0.0597267	Copper export regulator
HS372_01314	-	1.2625	6.2065	0.00720715	0.093528	putative phage-encoded protein
HS372_01481	APL_0054	1.25736	4.77832	0.0190443	0.162346	Glutaredoxin-1
HS372_00860	-	1.25631	10.1897	0.00280772	0.0563871	putative transcriptional regulator
HS372_00862	APL_0073	1.24953	7.59537	0.00410556	0.068027	Monothiol glutaredoxin
HS372_00672	APL_0768	1.24798	6.58153	0.00632138	0.085509	Diacylglycerol kinase
HS372_01280	APL_1863	1.24333	5.71078	0.0170121	0.152966	Mannosyltransferase OCH1
HS372_00876	APL_1158	1.23779	4.27202	0.0436842	0.243187	HTH-type transcriptional regulator gltC
HS372_01175	APL_1917	1.23624	6.4233	0.00810243	0.0976918	Met regulon regulatory protein metJ
HS372_00364	APL_0222	1.23283	8.06285	0.00418172	0.068027	Putative lipoprotein/NMB1162 precursor
HS372_01869	-	1.23203	12.0244	0.00312654	0.0591545	hypothetical protein
HS372_00532	-	1.23018	7.55179	0.00472043	0.0715668	putative crown gall tumor protein VirC1
HS372_01850	-	1.22672	5.17744	0.0405677	0.237416	hypothetical protein
HS372_00479	-	1.22371	4.533	0.0396637	0.23579	hypothetical protein
HS372_01167	APL_2000	1.21536	11.149	0.00359679	0.0645518	50S ribosomal protein L27
HS372_01250	-	1.20334	6.58647	0.0076068	0.0949379	cold shock-like protein CspC
HS372_01742	APL_1509	1.20013	9.0207	0.00452368	0.0699225	Protein-export protein secB
HS372_00945	APL_1440	1.1981	10.1732	0.0042113	0.068027	High-affinity zinc uptake system protein znuA precursor
HS372_00083	APL_0367	1.19355	10.5354	0.00430248	0.068324	HSP-70 cofactor
HS372_01840	-	1.18816	4.59536	0.0380252	0.229772	hypothetical protein
HS372_00341	APL_1493	1.1843	4.77474	0.0278877	0.194247	Quercetin 2,3-dioxygenase
HS372_01038	APL_0991	1.18276	5.16454	0.0273145	0.192223	putative metallophosphoesterase
HS372_01992	APL_1298	1.18172	7.76374	0.00601245	0.0841633	Adenylate kinase
HS372_02099	APL_1868	1.16778	9.69693	0.00546063	0.0775821	Thiol:disulfide interchange protein DsbA precursor
HS372_01595	APL_1608	1.16059	6.40646	0.011437	0.127902	hypothetical protein
HS372_00298	-	1.15815	4.94849	0.030798	0.205079	hypothetical protein
HS372_00962	-	1.15332	6.8301	0.0107363	0.121876	anaerobic benzoate catabolism transcriptional regulator
HS372_00639	-	1.15042	8.427	0.00674618	0.0901753	hypothetical protein
HS372_00569	-	1.14635	8.22915	0.00749639	0.0949379	hypothetical protein
HS372_00164	APL_0410	1.14406	11.7369	0.00600707	0.0841633	Outer membrane protein 26 precursor
HS372_01099	APL_1608	1.12703	6.32605	0.0138469	0.141581	hypothetical protein
HS372_02151	APL_0113	1.1261	7.9451	0.00877886	0.104376	hypothetical protein
HS372_00436	-	1.12156	9.40047	0.00767116	0.0952151	hypothetical protein
HS372_00534	-	1.1212	9.62501	0.00755154	0.0949379	hypothetical protein
HS372_00859	-	1.11828	5.7916	0.0313993	0.20639	hypothetical protein
HS372_01981	-	1.11607	8.62575	0.00890807	0.105358	putative transcriptional regulator
HS372_00988	APL_1295	1.11117	5.09277	0.0376897	0.229491	Arginine repressor
HS372_01104	-	1.10748	5.84876	0.0227777	0.177956	Chondroitin polymerase
HS372_00728	-	1.10544	5.74969	0.0230014	0.177956	site-specific tyrosine recombinase XerD
HS372_00489	-	1.10306	6.9023	0.0147492	0.144717	Cold shock-like protein CspD
HS372_00230	APL_0088	1.10275	6.90392	0.0160725	0.150032	Ribosomal large subunit pseudouridine synthase E
HS372_01480	-	1.10246	8.6646	0.0093222	0.109681	hypothetical protein
HS372_00531	-	1.10206	5.61117	0.025248	0.188235	hypothetical protein
HS372_02007	APL_1078	1.10065	7.04262	0.0168944	0.152966	Thioredoxin-M
HS372_02281	-	1.09882	4.64134	0.042612	0.24247	hypothetical protein
HS372_01216	-	1.09848	7.25686	0.0122599	0.134442	putative transcriptional regulator
HS372_00977	APL_1065	1.09456	8.28119	0.010329	0.120274	hypothetical protein
HS372_01973	-	1.0927	6.82821	0.0177456	0.155982	hypothetical protein
HS372_01785	-	1.08465	7.57823	0.0127312	0.13585	hypothetical protein
HS372_01865	-	1.08222	7.10864	0.014001	0.141862	hypothetical protein
HS372_00610	-	1.0809	7.55111	0.0130264	0.137508	hypothetical protein
HS372_00967	APL_1322	1.07914	9.16303	0.0104096	0.120592	Phosphocarrier protein HPr
HS372_02100	APL_1867	1.07907	5.96622	0.0220904	0.176333	hypothetical protein
HS372_01462	APL_0338	1.07791	9.03635	0.0105536	0.121537	Lipopolysaccharide export system protein lptC
HS372_00523	-	1.07341	7.06681	0.0147308	0.144717	SirA-like protein
HS372_02230	APL_1121	1.06569	10.3307	0.0107113	0.121876	hypothetical protein
HS372_01383	APL_0599	1.06556	6.93319	0.0172689	0.153584	Putative cytochrome d ubiquinol oxidase subunit 3
HS372_00521	APL_0730	1.06534	6.69771	0.017355	0.153745	x96 protein
HS372_02128	APL_1314	1.06409	6.71881	0.0206968	0.170948	Heat shock protein 15
HS372_02174	-	1.06003	5.62324	0.0313399	0.20639	hypothetical protein
HS372_00263	-	1.05916	7.52219	0.0156263	0.150032	protein TolA
HS372_00542	APL_0968	1.0578	8.4118	0.0126335	0.13585	hypothetical protein
HS372_00907	APL_1571	1.05642	8.33724	0.013783	0.141581	transport protein TonB
HS372_00556	-	1.05357	6.18997	0.0248757	0.188235	hypothetical protein
HS372_00506	-	1.05049	5.83743	0.0329243	0.211897	hypothetical protein
HS372_01883	APL_0400	1.04817	11.0577	0.0118151	0.130197	Peptidyl-prolyl cis-trans isomerase surA
HS372_00291	APL_1350	1.04448	8.12515	0.0144862	0.144717	hypothetical protein
HS372_00939	APL_0882	1.04084	8.26289	0.0146712	0.144717	hypothetical protein
HS372_01512	APL_0190	1.04023	7.34458	0.016751	0.152966	Hin recombinational enhancer-binding protein
HS372_02195	APL_0276	1.03777	11.9393	0.0124905	0.135666	Brucella heme uptake protein A
HS372_01052	APL_0901	1.03708	10.96	0.0128105	0.135863	Ribosome-associated inhibitor A
HS372_02236	-	1.03679	9.40044	0.0136097	0.141581	putative methylase
HS372_00999	APL_1985	1.03284	6.85558	0.02243	0.177956	Sec-independent protein translocase protein TatA
HS372_02012	APL_0433	1.03148	7.33948	0.018598	0.160355	Peptide methionine sulfoxide reductase MsrB
HS372_02083	APL_1425	1.01623	8.17007	0.0169472	0.152966	Cytochrome c-type protein NapC
HS372_01000	APL_1986	1.01543	9.12234	0.0158648	0.150032	Sec-independent protein translocase protein TatB
HS372_00985	-	1.0154	6.7329	0.0230028	0.177956	hypothetical protein
HS372_01492	APL_0930	1.0149	10.71	0.0156318	0.150032	NifU-like protein
HS372_01583	APL_0474	1.01179	7.82264	0.0183751	0.159651	hypothetical protein
HS372_01975	-	1.01082	5.99808	0.0378373	0.22977	HTH-type transcriptional regulator immR
HS372_01691	-	1.00704	6.44584	0.0279461	0.194247	hypothetical protein
HS372_02390	-	1.00454	5.58139	0.0413461	0.240257	hypothetical protein
HS372_01819	-	0.996339	6.13724	0.0339163	0.214014	Lipooligosaccharide biosynthesis protein lex-1
HS372_00759	-	0.99211	9.36863	0.0183521	0.159651	hypothetical protein
HS372_01976	-	0.987267	8.0656	0.021693	0.175016	hypothetical protein
HS372_00507	-	0.979818	6.21953	0.0376687	0.229491	Antitoxin of toxin-antitoxin stability system
HS372_00734	-	0.977398	6.23734	0.0334782	0.21259	hypothetical protein
HS372_00711	APL_0910	0.973401	7.92952	0.0228868	0.177956	28 kDa outer membrane protein
HS372_00105	APL_1899	0.971603	9.99279	0.01983	0.166528	Inorganic pyrophosphatase
HS372_02050	APL_0116	0.966152	7.72728	0.0282307	0.195425	hypothetical protein
HS372_00940	-	0.965783	7.78359	0.0259059	0.18939	hypothetical protein
HS372_00677	-	0.964529	6.39985	0.0330831	0.212314	Phage-related protein
HS372_01699	-	0.963845	9.39018	0.0213216	0.174513	hypothetical protein
HS372_02358	APL_0864	0.961936	8.12752	0.0242362	0.185592	hypothetical protein
HS372_00758	-	0.954553	9.65767	0.0227685	0.177956	hypothetical protein
HS372_02090	APL_1822	0.953603	6.16428	0.0394609	0.235662	50S ribosomal protein L36 2
HS372_01693	APL_0784	0.951632	7.88479	0.0267098	0.190339	hypothetical protein
HS372_00498	APL_1086	0.947589	6.11589	0.0395378	0.235662	Outer membrane protein W precursor
HS372_01441	APL_0323	0.947221	6.59584	0.0397682	0.235791	Fatty acid metabolism regulator protein
HS372_00533	-	0.94508	9.40463	0.0252389	0.188235	DNA-invertase hin
HS372_01066	APL_0657	0.944209	8.06942	0.0271111	0.192223	hypothetical protein
HS372_00866	-	0.938149	9.67247	0.0250957	0.188235	Heme:hemopexin utilization protein A
HS372_00950	APL_1151	0.937955	9.15473	0.0261452	0.189727	putative transcriptional regulatory protein
HS372_00583	APL_1378	0.933821	6.46041	0.0393347	0.235662	hypothetical protein
HS372_00524	APL_0722	0.932306	8.82439	0.0272785	0.192223	hypothetical protein
HS372_01083	APL_0752	0.932122	8.18299	0.0300968	0.202347	Negative modulator of initiation of replication
HS372_01918	APL_1273	0.931844	6.30204	0.0430052	0.243187	putative O-linked N-acetylglucosamine transferase, SPINDLY family
HS372_01847	APL_1060	0.926869	10.5875	0.0257753	0.189089	hypothetical protein
HS372_02366	APL_0395	0.919639	13.55	0.026288	0.189727	Sigma-E factor negative regulatory protein
HS372_00470	-	0.915308	7.3943	0.0364174	0.222978	Transposase
HS372_01260	-	0.912955	9.61177	0.0292545	0.198456	Periplasmic oligopeptide-binding protein precursor
HS372_00486	APL_0682	0.909824	8.94064	0.0303976	0.203763	Hypoxanthine phosphoribosyltransferase
HS372_00837	APL_1218	0.908552	10.4197	0.0289403	0.197511	Ferric uptake regulation protein
HS372_00372	-	0.908001	8.60977	0.0318471	0.206568	putative HTH-type transcriptional regulator ybbH
HS372_01578	APL_1237	0.901681	9.13677	0.0317792	0.206568	Maltodextrin-binding protein
HS372_00879	-	0.894893	8.7205	0.0343311	0.215427	putative methyltransferase regulatory domain protein
HS372_02197	APL_1971	0.890183	11.6042	0.0317154	0.206568	50S ribosomal protein L28
HS372_01406	APL_0570	0.886638	9.20521	0.0351933	0.218793	Ribosome-releasing factor
HS372_01878	APL_1289	0.884715	10.5245	0.0332825	0.21259	hypothetical protein
HS372_01520	APL_1870	0.883727	8.02276	0.0404989	0.237416	Cell division protein FtsN
HS372_00313	APL_1961	0.882804	9.55674	0.034756	0.216889	Host factor-I protein
HS372_00287	APL_1143	0.881284	11.5247	0.0334789	0.21259	Recombinase A
HS372_01366	APL_0677	0.868878	8.55235	0.0400038	0.235909	hypothetical protein
HS372_01444	-	0.864604	7.9519	0.04527	0.247017	hypothetical protein
HS372_01614	APL_1736	0.851008	8.90353	0.0440463	0.243257	ATP-dependent protease subunit HslV
HS372_00233	APL_0062	0.845891	10.6157	0.0420669	0.24058	Transaldolase B
HS372_00213	APL_1048	0.842741	9.22168	0.0474068	0.254981	hypothetical protein
HS372_02118	APL_1718	0.842308	11.7839	0.0418621	0.240257	50S ribosomal protein L11
HS372_00144	APL_0361	0.839094	9.26541	0.0447692	0.245476	Autonomous glycyl radical cofactor
HS372_01190	-	0.838602	10.0968	0.044087	0.243257	hypothetical protein
HS372_00046	APL_1938	0.838558	10.0688	0.0438014	0.243187	50S ribosomal protein L34
HS372_01042	APL_1113	0.836013	10.9918	0.0438145	0.243187	Enolase
HS372_01461	APL_0337	0.833842	9.37858	0.0462195	0.250384	Lipopolysaccharide export system protein lptA precursor
HS372_01093	APL_0586	-0.834354	9.21081	0.0487941	0.26113	Multidrug resistance protein mexA precursor
HS372_00192	APL_0107	-0.837999	10.1229	0.0489293	0.26113	Propionate transporter
HS372_00110	APL_0377	-0.84495	9.22791	0.0475513	0.25515	G-3-P permease
HS372_00834	APL_1895	-0.847475	9.86728	0.0436478	0.243187	Prolipoprotein diacylglyceryl transferase
HS372_00861	-	-0.850964	8.64455	0.0464994	0.250697	NADP-dependent malic enzyme
HS372_00148	APL_1034	-0.851902	8.55677	0.0448455	0.245476	Oligopeptidase A
HS372_01896	APL_1176	-0.857597	8.65397	0.0436249	0.243187	4-hydroxy-3-methylbut-2-en-1-yl diphosphate synthase
HS372_01642	APL_1105	-0.858392	8.89421	0.0433741	0.243187	DNA polymerase III subunit alpha
HS372_00346	APL_1742	-0.867045	9.52031	0.0400183	0.235909	p48
HS372_00883	APL_1340	-0.869559	9.87757	0.0380411	0.229772	Aminopeptidase N
HS372_00160	APL_0250	-0.870052	8.76798	0.0418642	0.240257	Aspartokinase I/homoserine dehydrogenase I
HS372_00963	APL_0219	-0.87827	9.75493	0.0357888	0.220893	Threonine--tRNA ligase
HS372_02205	APL_0774	-0.889742	7.41372	0.0441502	0.243257	Dihydroorotate dehydrogenase (quinone)
HS372_02139	APL_0260	-0.900534	7.83643	0.046489	0.250697	Maltose/maltodextrin import ATP-binding protein MalK
HS372_01272	APL_0155	-0.903767	10.0864	0.0312894	0.20639	Na(+)-translocating NADH-quinone reductase subunit F
HS372_02305	APL_0763	-0.905975	7.76657	0.0494247	0.262707	hypothetical protein
HS372_01188	APL_1604	-0.907489	8.19156	0.0364227	0.222978	L-cystine transport system permease protein tcyB
HS372_00259	APL_1991	-0.909971	8.34906	0.0352548	0.218793	hypothetical protein
HS372_01209	APL_0894	-0.915953	9.84855	0.0284927	0.196235	Formate dehydrogenase-O subunit beta
HS372_02206	APL_0775	-0.916026	8.87433	0.0308663	0.205079	Ribose-phosphate pyrophosphokinase
HS372_01680	APL_1765	-0.918695	9.25849	0.0290367	0.197572	50S ribosomal protein L22
HS372_00680	APL_0575	-0.921372	9.65536	0.027699	0.193722	Cold-shock DEAD box protein A
HS372_01478	APL_0298	-0.921375	7.89885	0.0390547	0.23464	Cytochrome d ubiquinol oxidase subunit 2
HS372_01757	APL_1927	-0.924574	6.93466	0.0460546	0.25009	5'/3'-nucleotidase SurE
HS372_01798	APL_1631	-0.926022	8.42184	0.0307699	0.205079	Glucosamine--fructose-6-phosphate aminotransferase [isomerizing]
HS372_01192	-	-0.932935	9.59741	0.0262223	0.189727	Glutamate synthase [NADPH] large chain precursor
HS372_01191	-	-0.94106	7.00684	0.0344887	0.215817	Glutamate synthase [NADPH] small chain
HS372_00584	APL_1377	-0.946777	6.45843	0.0435675	0.243187	Oxaloacetate decarboxylase beta chain
HS372_01841	APL_0002	-0.954166	8.81881	0.0256243	0.189089	DNA polymerase III subunit beta
HS372_00321	APL_1016	-0.956487	9.3255	0.0239351	0.18391	Nucleoside permease nupX
HS372_02138	APL_0261	-0.958601	7.0999	0.0490125	0.26113	Molybdenum transport system permease protein modB
HS372_00975	APL_1067	-0.960365	8.69069	0.0257811	0.189089	hypothetical protein
HS372_01374	APL_0563	-0.960471	10.1276	0.0219769	0.176333	hypothetical protein
HS372_01729	APL_1784	-0.961011	12.6674	0.020396	0.169392	DNA-directed RNA polymerase subunit alpha
HS372_01814	APL_1359	-0.96119	8.97137	0.0271754	0.192223	Thiol:disulfide interchange protein DsbD precursor
HS372_02276	APL_1525	-0.966647	6.92635	0.0335024	0.21259	Diaminopimelate decarboxylase
HS372_00084	APL_1149	-0.970608	9.03026	0.021551	0.175016	Aspartate--tRNA ligase
HS372_02217	APL_0067	-0.974399	7.97577	0.0254186	0.188884	Glutathione import ATP-binding protein GsiA
HS372_00012	APL_0976	-0.977881	7.22752	0.0338179	0.21399	H+/gluconate symporter
HS372_01157	APL_1854	-0.983869	6.98361	0.0342052	0.215236	Inner membrane protein yebS
HS372_01164	APL_0040	-0.984502	9.35737	0.019265	0.163607	GTP-binding protein obg
HS372_00723	APL_0685	-0.987103	6.37459	0.0432568	0.243187	Ribosomal RNA large subunit methyltransferase M
HS372_01435	APL_0207	-0.990435	8.80895	0.0203474	0.169392	1-deoxy-D-xylulose-5-phosphate synthase
HS372_01511	APL_1982	-0.993139	6.79072	0.0324143	0.209211	Ubiquinone/menaquinone biosynthesis methyltransferase ubiE
HS372_02034	APL_1107	-0.994852	8.73244	0.0195883	0.165112	Glycerol-3-phosphate acyltransferase
HS372_01851	-	-0.998042	7.23843	0.0319134	0.206568	Biotin ECF transporter S component BioY2
HS372_02247	APL_0881	-1.00064	8.79573	0.0195824	0.165112	DNA repair protein RadA
HS372_01296	APL_0172	-1.01219	6.67098	0.0361871	0.222743	Lipid A biosynthesis (KDO)2-(lauroyl)-lipid IVA acyltransferase
HS372_02019	APL_1527	-1.01508	6.61922	0.0245547	0.186764	Fumarate reductase 15 kDa hydrophobic protein
HS372_01723	APL_1778	-1.01592	9.55668	0.0154503	0.149795	50S ribosomal protein L15
HS372_00659	APL_0773	-1.01658	10.4788	0.0147984	0.144717	Pyruvate dehydrogenase E1 component
HS372_00329	-	-1.01729	7.60354	0.0236974	0.182705	hypothetical protein
HS372_02149	APL_1919	-1.02167	7.3863	0.0250531	0.188235	Putative glucose-6-phosphate 1-epimerase
HS372_01027	APL_1728	-1.02195	12.595	0.0138099	0.141581	DNA-directed RNA polymerase subunit beta'
HS372_01293	APL_0169	-1.02466	6.01873	0.0413461	0.240257	Na(+)-translocating NADH-quinone reductase subunit B
HS372_02337	APL_0718	-1.03092	6.45722	0.0257155	0.189089	hypothetical protein
HS372_01290	APL_0166	-1.03092	6.73809	0.0282886	0.195425	Nitrogen fixation protein rnfB
HS372_01576	APL_1239	-1.03096	6.01333	0.0418972	0.240257	Maltose transport system permease protein malG
HS372_01912	-	-1.03581	5.5091	0.0389391	0.234569	Gamma-glutamylputrescine oxidoreductase
HS372_00232	APL_1300	-1.03675	9.16354	0.0159725	0.150032	hypothetical protein
HS372_00475	APL_1312	-1.043	7.22508	0.0297807	0.201421	3'(2'),5'-bisphosphate nucleotidase CysQ
HS372_01679	APL_1764	-1.04322	10.0565	0.0127491	0.13585	30S ribosomal protein S19
HS372_00833	APL_1896	-1.04411	9.43759	0.013851	0.141581	Sulfite exporter TauE/SafE
HS372_01830	APL_1319	-1.0563	9.8633	0.0124916	0.135666	PTS system sac EIIBC component
HS372_01468	-	-1.0619	7.15737	0.0207348	0.170948	Inner membrane protein yjdF
HS372_01010	APL_1243	-1.06227	8.2442	0.0146937	0.144717	Glutathione reductase
HS372_01343	APL_1447	-1.06762	6.70114	0.0315162	0.20639	Sulfate transport system permease protein CysW
HS372_01497	-	-1.06894	8.18896	0.0140041	0.141862	polysaccharide export protein Wza
HS372_01831	APL_1044	-1.06931	5.56407	0.0355589	0.220076	hypothetical protein
HS372_01166	APL_2001	-1.08601	6.8003	0.0174899	0.154335	putative inner membrane transporter yhbE
HS372_01876	APL_1291	-1.10142	8.51682	0.0110554	0.124249	putative phospholipid ABC transporter permease protein mlaE
HS372_01425	APL_0017	-1.10174	6.31801	0.0203467	0.169392	Cell division protein FtsW
HS372_00129	APL_0056	-1.10183	6.87637	0.022567	0.177956	hypothetical protein
HS372_01301	APL_2036	-1.11804	5.27979	0.0416529	0.240257	Lipoprotein-releasing system transmembrane protein lolE
HS372_01715	APL_1770	-1.12798	9.18218	0.00778047	0.0954251	50S ribosomal protein L24
HS372_00802	APL_2038	-1.13047	6.75752	0.0170084	0.152966	Lipoprotein-releasing system transmembrane protein lolC
HS372_00998	APL_1424	-1.13449	8.41707	0.00983406	0.115104	Oxa1Ec
HS372_01011	APL_1283	-1.14515	8.94534	0.00724542	0.093528	putative ABC transporter ATP-binding protein
HS372_00901	APL_0842	-1.14694	9.37593	0.00713484	0.093528	NAD(P) transhydrogenase subunit alpha
HS372_00195	APL_0124	-1.14781	5.69432	0.0286753	0.196892	Thiamine kinase
HS372_00820	-	-1.14922	6.2441	0.0250508	0.188235	Sigma-E factor regulatory protein rseB precursor
HS372_00236	APL_1807	-1.1532	6.53544	0.0149374	0.145447	Poly-beta-1,6-N-acetyl-D-glucosamine synthase
HS372_01689	-	-1.15394	9.80819	0.00631754	0.085509	Hydroxymethylpyrimidine/phosphomethylpyrimidine kinase
HS372_01400	APL_0099	-1.15604	7.70022	0.0110137	0.124249	Acetolactate synthase isozyme 2 large subunit
HS372_00187	APL_2012	-1.16396	6.04696	0.0159265	0.150032	Inner membrane protein yaaH
HS372_00134	APL_1385	-1.16569	5.30208	0.0227755	0.177956	Phosphate acyltransferase
HS372_01433	APL_0009	-1.16781	8.43763	0.00813017	0.0976918	hypothetical protein
HS372_01269	APL_0152	-1.16912	8.44794	0.00737211	0.0946228	Na(+)-translocating NADH-quinone reductase subunit C
HS372_01778	APL_1392	-1.17059	6.97131	0.0171188	0.152966	PTS system mannose-specific EIIC component
HS372_01779	APL_1393	-1.17273	7.25621	0.0133541	0.139661	PTS system mannose-specific EIID component
HS372_00330	APL_2025	-1.18469	8.35023	0.00614971	0.084195	Imidazole glycerol phosphate synthase subunit HisH
HS372_01177	APL_1339	-1.18769	8.94242	0.00537791	0.0768905	Transcription-repair-coupling factor
HS372_00900	APL_0841	-1.18833	9.56861	0.0050084	0.0737008	NAD(P) transhydrogenase subunit beta
HS372_01719	APL_1774	-1.1962	10.2078	0.00445359	0.0693839	50S ribosomal protein L6
HS372_01228	-	-1.19738	6.19717	0.0265384	0.189814	Sir2 family protein
HS372_01711	APL_1540	-1.20222	6.59359	0.0146548	0.144717	hypothetical protein
HS372_01302	APL_2037	-1.20625	6.76501	0.0171316	0.152966	Lipoprotein-releasing system ATP-binding protein LolD
HS372_00009	APL_0732	-1.20815	7.09273	0.0105989	0.121537	Phenolic acid decarboxylase subunit B
HS372_00191	APL_0106	-1.20919	10.1632	0.00415877	0.068027	Bifunctional protein putA
HS372_01034	-	-1.2185	8.62635	0.00455007	0.0699225	Chloramphenicol acetyltransferase 3
HS372_01832	APL_1045	-1.22265	5.1756	0.0288409	0.197429	hypothetical protein
HS372_01858	-	-1.22364	5.43292	0.0170985	0.152966	hypothetical protein
HS372_01958	-	-1.22447	4.75754	0.0425719	0.24247	Integrase core domain protein
HS372_00223	APL_1455	-1.22637	8.15477	0.00435854	0.0683747	L-threonine dehydratase biosynthetic IlvA
HS372_00427	-	-1.22649	4.77804	0.0275952	0.193595	hypothetical protein
HS372_00171	APL_0417	-1.2275	6.03913	0.0170725	0.152966	Phosphatidylglycerophosphatase B
HS372_01545	APL_1651	-1.22811	6.74039	0.0157367	0.150032	Lipid-binding protein
HS372_01427	APL_0015	-1.22982	8.28954	0.00432507	0.068324	Phospho-N-acetylmuramoyl-pentapeptide- transferase
HS372_02219	APL_0065	-1.23748	8.04117	0.00502757	0.0737008	Dipeptide transport system permease protein dppB
HS372_01558	APL_0597	-1.24006	6.83672	0.00757017	0.0949379	Tyrosine permease
HS372_02336	APL_0719	-1.24103	6.8246	0.00688195	0.091449	Sulfate permease CysP
HS372_01160	APL_1692	-1.24828	7.02383	0.00827861	0.0989491	putative amino-acid permease protein yxeN
HS372_01295	APL_0171	-1.24916	5.74583	0.0243897	0.186136	Electron transport complex protein rnfE
HS372_00128	APL_1851	-1.25748	7.18529	0.0078148	0.0954251	UDP-N-acetylenolpyruvoylglucosamine reductase
HS372_01287	APL_0128	-1.26455	5.88359	0.0190446	0.162346	Manganese transport system membrane protein mntB
HS372_00153	APL_0528	-1.27004	9.78658	0.00280195	0.0563871	Na+/alanine symporter
HS372_00854	APL_0180	-1.2717	5.14044	0.044879	0.245476	hypothetical protein
HS372_01037	-	-1.27616	11.4522	0.00231843	0.0494089	Aminoglycoside 3'-phosphotransferase
HS372_01782	APL_1419	-1.27747	5.67561	0.0299142	0.20172	Galactose/methyl galactoside import ATP-binding protein MglA
HS372_02245	APL_0255	-1.27984	5.99244	0.00775992	0.0954251	Xanthine phosphoribosyltransferase
HS372_02271	APL_1241	-1.28442	8.42966	0.00393826	0.0679929	Carbon starvation protein A
HS372_00930	APL_1004	-1.28758	5.54509	0.0216315	0.175016	Sodium, potassium, lithium and rubidium/H(+) antiporter
HS372_01675	APL_1760	-1.29175	9.98075	0.00220315	0.0484804	50S ribosomal protein L3
HS372_01725	APL_1780	-1.30269	7.02956	0.00421593	0.068027	Ribosomal protein B
HS372_01270	APL_0153	-1.30553	7.84075	0.00332141	0.0615005	Na(+)-translocating NADH-quinone reductase subunit D
HS372_01722	APL_1777	-1.30701	7.52246	0.00308416	0.0590434	50S ribosomal protein L30
HS372_01990	-	-1.30904	11.8717	0.00178675	0.0435945	Aconitate hydratase 2
HS372_01714	APL_1769a	-1.3103	10.382	0.00185578	0.0445373	50S ribosomal protein L14
HS372_02378	APL_1512	-1.31185	12.325	0.00169756	0.0435772	hypothetical protein
HS372_02284	APL_0642	-1.31721	7.36939	0.00302542	0.0584139	Membrane-bound lytic murein transglycosylase B precursor
HS372_00913	APL_0850	-1.32172	9.36514	0.00212773	0.0479969	Glutathione transport system permease protein gsiD
HS372_01728	APL_1783	-1.32307	10.4501	0.0016336	0.0424172	30S ribosomal protein S4
HS372_00709	APL_0912	-1.32937	6.24357	0.00505694	0.0737008	Methionine import ATP-binding protein MetN
HS372_01547	APL_1653	-1.33503	5.16523	0.022032	0.176333	F0F1 ATP synthase subunit I
HS372_01727	APL_1782	-1.3383	11.1013	0.00141519	0.0399615	30S ribosomal protein S11
HS372_01447	APL_2015	-1.33978	5.09061	0.0189536	0.162346	Iron(III)-hydroxamate import system permease protein fhuB
HS372_01676	APL_1761	-1.34085	9.64375	0.00155396	0.0417904	50S ribosomal protein L4
HS372_01022	APL_0279	-1.34526	7.07034	0.00488016	0.0730085	ATP-dependent DNA helicase rep
HS372_00143	APL_1865	-1.35113	8.41009	0.00176363	0.0435945	Biotin carboxylase
HS372_02218	APL_0066	-1.36212	6.85874	0.00346018	0.0630366	Dipeptide transport system permease protein dppC
HS372_02285	APL_0641	-1.36489	7.41429	0.00214594	0.0479969	tRNA pseudouridine synthase B
HS372_02286	APL_0640	-1.36592	7.02867	0.00256053	0.0530663	Ribosome-binding factor A
HS372_01479	APL_0297	-1.36954	8.33989	0.00187297	0.0445373	Cytochrome d ubiquinol oxidase subunit 1
HS372_01542	APL_1648	-1.37336	9.89994	0.0012235	0.0383874	ATP synthase subunit alpha
HS372_01898	APL_1268	-1.37705	6.33649	0.00644802	0.0867029	Protease 4
HS372_01092	APL_0587	-1.38032	9.9228	0.00111362	0.0383874	Acriflavine resistance protein B
HS372_01094	-	-1.3892	6.84179	0.00432148	0.068324	putative HTH-type transcriptional regulator
HS372_01724	APL_1779	-1.39138	10.0343	0.000969618	0.0353285	hypothetical protein
HS372_01717	APL_1772	-1.40678	9.87905	0.000932576	0.0351115	30S ribosomal protein S14
HS372_01986	APL_0684	-1.40847	6.50326	0.00479358	0.0721914	Dihydrodipicolinate reductase
HS372_00368	APL_1684	-1.40917	7.54376	0.00462046	0.0705245	L-fucose isomerase
HS372_01748	APL_1627	-1.41503	5.68367	0.0265521	0.189814	Na(+)/dicarboxylate symporter
HS372_00574	APL_0967	-1.41694	5.3128	0.0160701	0.150032	Glutamate permease
HS372_01678	APL_1763	-1.4203	11.4095	0.000717129	0.0289285	50S ribosomal protein L2
HS372_01756	APL_1928	-1.42125	6.6157	0.00265231	0.0544689	SNARE associated Golgi protein
HS372_00327	-	-1.42546	8.36028	0.00115375	0.0383874	Imidazole glycerol phosphate synthase subunit HisF
HS372_00328	APL_2026	-1.42685	7.32351	0.00146091	0.0407433	1-(5-phosphoribosyl)-5-[(5- phosphoribosylamino)methylideneamino] imidazole-4-carboxamide isomerase
HS372_01849	APL_1790	-1.42911	8.43457	0.00120627	0.0383874	hypothetical protein
HS372_02277	APL_1882	-1.43041	8.13095	0.00131007	0.039425	hypothetical protein
HS372_01752	APL_0393	-1.44945	5.88013	0.0185027	0.160144	2-isopropylmalate synthase
HS372_01721	APL_1776	-1.45493	10.0458	0.000585565	0.0249246	30S ribosomal protein S5
HS372_01271	APL_0154	-1.45802	7.89206	0.00109038	0.0383874	Na(+)-translocating NADH-quinone reductase subunit E
HS372_02054	APL_0028	-1.45859	6.61957	0.00176588	0.0435945	Glutathione transport system permease protein gsiC
HS372_00111	APL_0379	-1.45916	9.66634	0.000693535	0.0284854	Anaerobic glycerol-3-phosphate dehydrogenase subunit A
HS372_01002	-	-1.46365	4.58551	0.041904	0.240257	HTH-type transcriptional repressor NsrR
HS372_01174	-	-1.46365	4.05157	0.041904	0.240257	hypothetical protein
HS372_00447	-	-1.4723	5.57431	0.011697	0.130165	Mu-like prophage protein gp29
HS372_02291	APL_0455	-1.47458	9.25988	0.000595807	0.0249246	2-oxoglutarate dehydrogenase E1 component
HS372_01543	APL_1649	-1.48835	7.11671	0.00151907	0.0417904	F-type ATPase subunit delta
HS372_02315	APL_0887	-1.49084	6.29955	0.00288886	0.0568174	3-ketoacyl-CoA thiolase
HS372_01720	APL_1775	-1.49664	9.99603	0.000410687	0.0203379	50S ribosomal protein L18
HS372_00190	APL_0147	-1.50255	8.40756	0.000557603	0.0242236	Ribonucleoside-diphosphate reductase subunit beta
HS372_00624	APL_1399	-1.50921	10.9221	0.000336515	0.0176788	Elongation factor G
HS372_01569	APL_0238	-1.51275	7.98382	0.000929141	0.0351115	hypothetical protein
HS372_00076	-	-1.51878	6.20893	0.00398057	0.0679929	Oligopeptide transport system permease protein oppB
HS372_00075	-	-1.52237	6.82335	0.00214422	0.0479969	Oligopeptide transport system permease protein oppC
HS372_00410	-	-1.52943	5.80774	0.0181211	0.158665	putative ABC transporter permease protein
HS372_02329	APL_0447	-1.53298	8.43047	0.000443903	0.0208912	L-lactate permease
HS372_01032	-	-1.54062	10.4633	0.000278268	0.0149668	Aminoglycoside/hydroxyurea antibiotic resistance kinase
HS372_02055	APL_0027	-1.54625	5.72428	0.00298212	0.0580742	Glutathione transport system permease protein gsiD
HS372_00898	APL_1367	-1.54939	7.32118	0.000764561	0.0303008	Cytochrome c-type biogenesis protein CcmF
HS372_01989	-	-1.54966	11.1642	0.000257327	0.0144984	Isocitrate dehydrogenase [NADP]
HS372_01267	APL_0150	-1.59428	9.89078	0.000195294	0.0126049	Na(+)-translocating NADH-quinone reductase subunit A
HS372_01716	APL_1771	-1.60849	10.9813	0.000140566	0.0111698	50S ribosomal protein L5
HS372_01033	-	-1.62486	12.3734	0.000115315	0.0107531	Aminoglycoside 3'-phosphotransferase
HS372_00422	APL_1727	-1.63131	11.9898	0.000109497	0.0107531	DNA-directed RNA polymerase subunit beta
HS372_01674	APL_1759	-1.64006	9.48085	0.00013385	0.0111698	30S ribosomal protein S10
HS372_01777	APL_1391	-1.65467	8.47838	0.00043053	0.0206929	EIIAB-Man
HS372_01348	-	-1.66892	7.0703	0.00121015	0.0383874	PTS system N-acetylgalactosamine-specific EIIC component 1
HS372_01546	APL_1652	-1.67035	7.40301	0.00041414	0.0203379	F-ATPase subunit 6
HS372_01347	-	-1.68339	6.01956	0.00603582	0.0841633	Fructose-specific phosphotransferase enzyme IIB component
HS372_01268	APL_0151	-1.71654	9.82169	6.22497e-05	0.0070311	Na(+)-translocating NADH-quinone reductase subunit B
HS372_00456	-	-1.72781	6.16276	0.00191984	0.044684	Mu-like prophage tail sheath protein gpL
HS372_01718	APL_1773	-1.77152	9.677	3.60273e-05	0.00478739	30S ribosomal protein S8
HS372_01810	APL_1554	-1.77241	4.914	0.0041765	0.068027	Undecaprenyl-phosphate alpha-N-acetylglucosaminyl 1-phosphate transferase
HS372_01035	-	-1.84989	12.0394	1.31326e-05	0.0025447	Dihydropteroate synthase
HS372_01688	-	-1.9415	9.87775	7.27505e-06	0.00182604	Hydroxyethylthiazole kinase
HS372_02110	-	-2.0127	5.3269	0.00758204	0.0949379	Neu5Ac permease
HS372_01340	APL_0637	-2.04902	5.10754	0.00014305	0.0111698	Ribosome maturation factor RimP
HS372_02335	APL_0720	-2.0542	3.30226	0.0164929	0.152694	SH3 domain-containing protein
HS372_02310	-	-2.11797	5.05162	0.000931128	0.0351115	hypothetical protein
HS372_00208	APL_1544	-2.1277	3.71337	0.011803	0.130197	putative common antigen polymerase
HS372_00457	-	-2.1341	3.90738	0.00528628	0.0760618	hypothetical protein
HS372_01993	APL_0191	-2.14559	4.38922	0.00120867	0.0383874	Na+-dependent transporters of the SNF family protein
HS372_00914	APL_0849	-2.16327	7.7201	5.31878e-06	0.00171645	Glutathione transport system permease protein gsiC
HS372_00452	-	-2.20946	4.00636	0.0209521	0.172112	hypothetical protein
HS372_02273	-	-2.23111	6.27112	0.00406587	0.068027	putative transporter component
HS372_02029	-	-3.01816	2.97032	0.0215665	0.175016	putative low-complexity protein
HS372_01036	-	-3.2946	6.18357	4.81783e-07	0.000362783	Acyl-coenzyme A:6-aminopenicillanic acid acyl-transferase
HS372_01800	-	-3.4982	3.15439	0.00528154	0.0760618	putative membrane protein
HS372_01933	-	-5.75569	2.14315	0.0226768	0.177956	hypothetical protein
HS372_00620	APL_1518	-5.94499	2.87148	0.0127308	0.13585	Nitrogen regulatory protein P-II
HS372_00438	-	-6.11231	3.03258	0.00724341	0.093528	N-acetyl-anhydromuranmyl-L-alanine amidase
