# Supplementary material for: Biofilm formation by virulent and non-virulent strains of Haemophilus parasuis
Source: Vet Res. 2014 Nov 27;45(1):104. doi: 10.1186/s13567-014-0104-9 (PMC4245831; doi:10.1186/s13567-014-0104-9)
Supplement: Additional file 4: — List of H. parasuis strain F9 genes differentially expressed in planktonic vs stationary phase cells. Differentially expressed genes in planktonic versus stationary H. parasuis cells (FDR < 0.05). Sorted by logFC. Actinobacillus pleuropneumoniae (App) first BLASTp hits are also shown. [file 13567_2014_104_MOESM4_ESM.xlsx]

## Sheet: Sheet1
Additional file 4. Differentially expressed genes in planktonic versus stationary H. parauis cells (P<0.05). Sorted by logFC. A. pleuropneumoniae first BLASTp hits are also shown.
Gene	App	logFC	logCPM	PValue	FDR	Product
HS372_01499	-	6.7059	4.14142	0.00085757	0.00747973	hypothetical protein
HS372_01332	-	6.50158	2.76372	0.00243493	0.0160834	hypothetical protein
HS372_00293	APL_0922	5.97812	2.51987	0.0127308	0.0545711	hypothetical protein
HS372_02113	-	5.62208	2.7166	0.0409646	0.124047	hypothetical protein
HS372_00928	APL_1379	5.2216	9.84735	3.61115e-23	8.1576e-20	Cytochrome c551 peroxidase precursor
HS372_01236	-	4.09707	3.68952	0.000348534	0.00371386	hypothetical protein
HS372_01699	-	4.01232	9.39018	5.97672e-16	4.50047e-13	hypothetical protein
HS372_02083	APL_1425	3.77727	8.17007	9.2004e-13	1.88943e-10	Cytochrome c-type protein NapC
HS372_02084	APL_1426	3.66532	7.58877	3.69522e-12	6.95626e-10	Diheme cytochrome c NapB precursor
HS372_02085	APL_1427	3.63412	8.08141	2.21703e-13	5.53718e-11	Putative electron transport protein yccM
HS372_02087	APL_1429	3.56613	10.2968	1.33906e-14	5.04155e-12	Periplasmic nitrate reductase precursor
HS372_02086	APL_1428	3.50034	8.90583	1.4163e-13	4.2354e-11	quinol dehydrogenase periplasmic component
HS372_00498	APL_1086	3.21383	6.11589	5.60705e-07	2.26184e-05	Outer membrane protein W precursor
HS372_01319	-	3.21084	2.87646	0.00839028	0.0407605	hypothetical protein
HS372_00597	-	3.10506	2.9816	0.0134121	0.056526	putative transcriptional regulator
HS372_00677	-	2.97883	6.39985	7.37291e-07	2.69017e-05	Phage-related protein
HS372_00296	APL_1473	2.92491	10.1194	1.08731e-10	1.63749e-08	30S ribosomal protein S21
HS372_01384	APL_0614	2.88021	8.45612	1.23478e-09	1.32827e-07	ATP-dependent dethiobiotin synthetase BioD 1
HS372_02129	APL_0247	2.86202	10.5346	1.62139e-10	2.28919e-08	hypothetical protein
HS372_00638	-	2.73132	2.8841	0.0348666	0.111405	hypothetical protein
HS372_01389	APL_1036	2.63014	13.4332	1.64527e-09	1.68939e-07	Formate acetyltransferase 1
HS372_00731	-	2.59078	6.38114	2.92107e-06	8.56973e-05	Phage anti-repressor protein
HS372_01512	APL_0190	2.56316	7.34458	5.19001e-07	2.16324e-05	Hin recombinational enhancer-binding protein
HS372_00048	-	2.55851	3.2075	0.0209521	0.0781037	Putative membrane protein insertion efficiency factor
HS372_00867	APL_0187	2.54762	9.95775	9.84741e-09	8.89812e-07	Pyruvate kinase II
HS372_00599	-	2.5119	4.45261	0.000521035	0.00520805	Phage capsid scaffolding protein (GPO) serine peptidase
HS372_01880	APL_1287	2.50207	6.15235	6.91908e-06	0.00017562	hypothetical protein
HS372_00291	APL_1350	2.50146	8.12515	1.90287e-07	9.98984e-06	hypothetical protein
HS372_01340	APL_0637	2.47644	5.10754	2.53323e-05	0.000489619	Ribosome maturation factor RimP
HS372_00254	APL_0205	2.46794	6.48692	3.75475e-06	0.000103439	putative methyltransferase
HS372_00516	-	2.45558	6.1488	1.00897e-05	0.000239922	hypothetical protein
HS372_00966	APL_1323	2.44718	8.72642	6.49154e-08	3.96335e-06	Phosphoenolpyruvate-protein phosphotransferase
HS372_02091	APL_1821	2.44083	9.09952	6.11426e-08	3.8367e-06	50S ribosomal protein L31 type B
HS372_01197	-	2.43409	4.56438	0.000877744	0.00762624	hypothetical protein
HS372_00618	APL_0365	2.43367	9.53973	4.20912e-08	2.78625e-06	ATP-dependent RNA helicase HrpA
HS372_00200	APL_1169	2.39415	10.7358	4.31689e-08	2.78625e-06	50S ribosomal protein L9
HS372_01582	-	2.37956	3.29357	0.0439913	0.129734	hypothetical protein
HS372_00600	-	2.36691	3.57522	0.011803	0.0522485	Phage capsid scaffolding protein (GPO) serine peptidase
HS372_01867	-	2.34708	9.35788	1.33966e-07	7.20544e-06	hypothetical protein
HS372_01865	-	2.34342	7.10864	5.48316e-06	0.000140755	hypothetical protein
HS372_02019	APL_1527	2.30573	6.61922	3.12782e-06	9.05863e-05	Fumarate reductase 15 kDa hydrophobic protein
HS372_00711	APL_0910	2.30558	7.92952	1.39496e-06	4.56697e-05	28 kDa outer membrane protein
HS372_00730	-	2.30025	3.70267	0.0164929	0.065594	hypothetical protein
HS372_00224	APL_1454	2.25913	8.4365	5.26686e-07	2.16324e-05	Phosphoglucosamine mutase
HS372_01325	APL_1789	2.25229	9.36274	3.3966e-07	1.5659e-05	50S ribosomal protein L19
HS372_01482	APL_0053	2.23694	8.03408	1.08759e-06	3.66696e-05	hypothetical protein
HS372_00427	-	2.17617	4.77804	0.000411285	0.00426189	hypothetical protein
HS372_00046	APL_1938	2.1528	10.0688	8.82611e-07	3.11534e-05	50S ribosomal protein L34
HS372_01964	-	2.1474	4.0464	0.00973269	0.045239	Transposase
HS372_01846	-	2.13107	5.42525	0.000931128	0.00793743	hypothetical protein
HS372_00676	-	2.1257	6.48365	0.000156638	0.00196581	hypothetical protein
HS372_02196	APL_1972	2.11288	8.98649	4.32544e-06	0.000116323	50S ribosomal protein L33
HS372_01560	APL_0831	2.10594	4.82292	0.000604137	0.00583225	Septal ring factor
HS372_02356	APL_0862	2.10244	9.26798	1.74462e-06	5.47376e-05	tRNA pseudouridine synthase C
HS372_01743	APL_1508	2.08863	7.19294	1.27519e-05	0.000282417	hypothetical protein
HS372_01147	-	2.06096	5.76641	0.000244075	0.00278468	PIN domain protein
HS372_02259	APL_1160	2.05206	8.85672	3.59803e-06	0.000101599	Ribosomal large subunit pseudouridine synthase B
HS372_00144	APL_0361	2.0493	9.26541	3.87922e-06	0.00010558	Autonomous glycyl radical cofactor
HS372_01564	-	2.04659	5.70781	0.000784949	0.00703651	hypothetical protein
HS372_00387	APL_1644	2.01619	4.15371	0.00973082	0.045239	sulfur transfer complex subunit TusB
HS372_00181	APL_1558	2.00562	9.88209	5.45627e-06	0.000140755	30S ribosomal protein S20
HS372_00388	APL_1643	1.9945	4.37366	0.00512978	0.0281355	tRNA 2-thiouridine synthesizing protein C
HS372_02288	APL_0487	1.98607	9.0986	9.44268e-06	0.000229366	50S ribosomal protein L25
HS372_01926	APL_1275	1.98332	9.74741	5.15515e-06	0.000135413	Glutamate--tRNA ligase
HS372_00425	-	1.98304	6.70327	3.6527e-05	0.000634727	hypothetical protein
HS372_00517	-	1.97913	5.89162	0.000276316	0.00310546	Maltose-binding periplasmic proteins/domains
HS372_01553	APL_0816	1.96545	8.17783	1.62124e-05	0.00033911	Membrane-bound lytic murein transglycosylase A precursor
HS372_01861	-	1.94328	3.75833	0.0143802	0.0593584	hypothetical protein
HS372_01140	APL_0755	1.94121	9.50428	8.26504e-06	0.000207453	Enoyl-[acyl-carrier-protein] reductase [NADH] FabI
HS372_01585	APL_0476	1.93739	7.84158	2.54316e-05	0.000489619	Penicillin-binding protein 4 precursor
HS372_00542	APL_0968	1.93472	8.4118	2.27047e-05	0.000449911	hypothetical protein
HS372_00596	-	1.92391	8.67477	1.58699e-05	0.000338725	Prophage CP4-57 integrase
HS372_01079	-	1.88323	5.56351	0.00116117	0.00943553	Plasmid maintenance system killer protein
HS372_00814	APL_0583	1.87319	9.08494	1.91008e-05	0.000391729	Inner membrane protein yejM
HS372_01636	APL_1130	1.86493	7.78466	5.15274e-05	0.000813989	putative protease yhbU precursor
HS372_01324	APL_1788	1.86013	11.3091	1.25645e-05	0.000281022	tRNA (guanine-N(1)-)-methyltransferase
HS372_00523	-	1.86005	7.06681	0.000177085	0.00217411	SirA-like protein
HS372_00624	APL_1399	1.85291	10.9221	1.34647e-05	0.000295308	Elongation factor G
HS372_01573	APL_0176	1.84298	7.77033	4.97963e-05	0.000804838	Poly(A) polymerase precursor
HS372_00486	APL_0682	1.84241	8.94064	3.4317e-05	0.00061041	Hypoxanthine phosphoribosyltransferase
HS372_00578	-	1.83643	4.41909	0.0117239	0.0520318	Tetracycline repressor protein class B from transposon Tn10
HS372_01073	-	1.83287	4.09557	0.0191374	0.0731494	hypothetical protein
HS372_02119	APL_1719	1.82582	13.1756	1.64862e-05	0.000341674	50S ribosomal protein L1
HS372_01241	APL_0042	1.82042	6.91917	0.000146604	0.00186056	23S rRNA (guanosine-2'-O-)-methyltransferase RlmB
HS372_01199	APL_0590	1.81454	4.90048	0.00434191	0.0247686	Exopolysaccharide biosynthesis protein
HS372_02088	-	1.80968	5.65889	0.000759296	0.00689173	hypothetical protein
HS372_02098	APL_1479	1.80452	4.48478	0.00876482	0.0419486	Soluble secreted antigen MPT53 precursor
HS372_02355	APL_0861	1.79766	7.66625	0.000102765	0.00141553	hypothetical protein
HS372_01338	APL_0639	1.78784	9.80812	3.14595e-05	0.000573122	Translation initiation factor IF-2
HS372_00105	APL_1899	1.78009	9.99279	3.8773e-05	0.000668613	Inorganic pyrophosphatase
HS372_01579	APL_1236	1.77758	7.61876	0.000130965	0.00172097	Maltose/maltodextrin import ATP-binding protein MalK
HS372_02298	APL_1801	1.77534	7.74546	9.92686e-05	0.00138425	hypothetical protein
HS372_01879	APL_1288	1.77462	8.36844	7.0983e-05	0.00106192	putative NTP binding protein (contains STAS domain)
HS372_01339	APL_0638	1.76945	8.17656	6.71374e-05	0.00101787	N utilization substance protein A
HS372_02342	APL_0834	1.76883	8.59546	6.46618e-05	0.000993681	Uridine kinase
HS372_00984	APL_0421	1.76654	6.67556	0.000370785	0.00389583	lipopolysaccharide core biosynthesis protein
HS372_00623	APL_1400	1.74914	9.34142	5.06136e-05	0.000805184	30S ribosomal protein S7
HS372_01603	-	1.74905	6.35704	0.00181063	0.0131601	putative HTH-type transcriptional regulator
HS372_00198	APL_1170	1.74571	9.39324	5.69518e-05	0.000893432	Primosomal replication protein n
HS372_01824	APL_1112	1.7432	4.75389	0.00927012	0.0436275	23S rRNA (uracil(747)-C(5))-methyltransferase RlmC
HS372_00134	APL_1385	1.73849	5.30208	0.00149042	0.0114523	Phosphate acyltransferase
HS372_01085	-	1.71581	6.41591	0.00223194	0.0150506	hypothetical protein
HS372_00602	-	1.7133	4.14335	0.0339102	0.10959	Phage small terminase subunit
HS372_01684	APL_1769	1.70431	9.33194	8.92667e-05	0.00127629	30S ribosomal protein S17
HS372_00487	APL_0845	1.69292	7.94015	0.000179836	0.00218414	D,D-heptose 1,7-bisphosphate phosphatase
HS372_00059	-	1.68853	5.76539	0.00221739	0.0150423	hypothetical protein
HS372_00668	-	1.67378	7.4895	0.000317293	0.00343026	hypothetical protein
HS372_01218	APL_0809	1.67163	10.4982	8.6757e-05	0.00124831	Lysine--tRNA ligase, heat inducible
HS372_02343	APL_0835	1.67131	9.68197	0.000105781	0.00144823	Deoxycytidine triphosphate deaminase
HS372_01905	APL_1369	1.66782	6.1724	0.00392803	0.0228696	Cytochrome c-type biogenesis protein CcmD
HS372_01322	APL_1786	1.65203	8.74294	0.000143138	0.00183632	30S ribosomal protein S16
HS372_01742	APL_1509	1.65135	9.0207	0.000184284	0.00220522	Protein-export protein secB
HS372_01276	APL_0100	1.63186	6.11852	0.00149047	0.0114523	Cytochrome c-552 precursor
HS372_01823	APL_1111	1.63177	5.52451	0.0026844	0.0172274	Beta-hexosaminidase
HS372_01586	APL_1073	1.62965	6.71689	0.00074759	0.00687556	hypothetical protein
HS372_02317	-	1.62669	4.87974	0.0119088	0.0522485	putative protein involved in stress response
HS372_00671	-	1.62388	9.3635	0.000171274	0.00212802	Aerobic respiration control sensor protein ArcB
HS372_01249	-	1.61759	4.68786	0.0338323	0.10959	hypothetical protein
HS372_00223	APL_1455	1.60534	8.15477	0.000258244	0.00293153	L-threonine dehydratase biosynthetic IlvA
HS372_00706	APL_1000	1.60509	9.5537	0.000184501	0.00220522	Cell division inhibitor MinD
HS372_00959	APL_0874	1.60003	7.61801	0.000426549	0.00432096	DNA polymerase III subunit delta
HS372_01232	-	1.59789	5.60822	0.00347918	0.0207923	hypothetical protein
HS372_00522	APL_0731	1.59234	5.64555	0.00476466	0.0265108	hypothetical protein
HS372_00775	APL_0520	1.58664	7.47226	0.000751776	0.00687556	Phage anti-repressor protein
HS372_00681	-	1.58633	6.11059	0.0017484	0.012805	tRNA-specific adenosine deaminase
HS372_02297	APL_0868	1.57671	10.4624	0.000207279	0.00241362	Serine--tRNA ligase
HS372_01381	APL_0601	1.57125	11.743	0.000192698	0.00227297	30S ribosomal protein S9
HS372_00197	-	1.57114	10.5954	0.000213509	0.00246079	30S ribosomal protein S6
HS372_01891	APL_0132	1.57109	7.53314	0.000751694	0.00687556	Pyrimidine 5'-nucleotidase YjjG
HS372_00284	-	1.56488	6.80998	0.00128968	0.0102224	DNA topoisomerase 1
HS372_00658	APL_0659	1.56448	4.87214	0.0335331	0.108995	N5-carboxyaminoimidazole ribonucleotide mutase
HS372_00226	APL_1452	1.55467	6.76608	0.00140552	0.010976	D-3-phosphoglycerate dehydrogenase
HS372_01353	APL_0440	1.55318	8.25897	0.000413907	0.00426543	putative glutamine amidotransferase
HS372_00712	APL_0910	1.55238	5.76284	0.0111591	0.0506193	D-methionine-binding lipoprotein metQ precursor
HS372_01168	APL_1999	1.54732	10.5588	0.000273964	0.00309442	50S ribosomal protein L21
HS372_01992	APL_1298	1.5427	7.76374	0.000998894	0.00829596	Adenylate kinase
HS372_01473	APL_0301	1.54122	6.17962	0.0024467	0.016114	hypothetical protein
HS372_01847	APL_1060	1.539	10.5875	0.000301884	0.00332661	hypothetical protein
HS372_00654	APL_0285	1.5369	7.41223	0.000935085	0.0079412	3-demethylubiquinone-9 3-methyltransferase
HS372_01278	APL_0102	1.52498	4.70751	0.0132402	0.0560804	Formate dehydrogenase-O subunit beta
HS372_02132	APL_0316	1.52498	4.84996	0.0132402	0.0560804	1,6-anhydro-N-acetylmuramyl-L-alanine amidase AmpD
HS372_00488	APL_0846	1.52419	7.30795	0.00113523	0.00925807	Putative peroxiredoxin bcp
HS372_02389	-	1.4995	5.72126	0.00444838	0.0251222	hypothetical protein
HS372_01671	-	1.4975	6.33118	0.0029468	0.018188	hypothetical protein
HS372_00314	-	1.49375	7.00113	0.00140905	0.010976	GTP-binding protein HflX
HS372_01274	-	1.48116	4.43819	0.0331737	0.108546	hypothetical protein
HS372_01330	APL_0225	1.48064	9.27477	0.00055906	0.00544865	50S ribosomal protein L20
HS372_01372	-	1.47469	4.47626	0.041904	0.125879	hypothetical protein
HS372_01393	-	1.47319	4.97959	0.0159028	0.0639224	hypothetical protein
HS372_01284	APL_0130	1.4725	8.81066	0.000759646	0.00689173	Putative ribosome biogenesis GTPase RsgA
HS372_02089	APL_1431	1.47006	5.97985	0.00371998	0.0219789	ferredoxin-type protein
HS372_00582	-	1.46759	8.26574	0.000959875	0.00806081	Phosphoribosylglycinamide formyltransferase
HS372_01929	-	1.46624	9.01818	0.000681368	0.00644021	Serine protease espP precursor
HS372_00471	-	1.46369	6.97372	0.00182573	0.0131601	putative phage-encoded protein
HS372_02061	APL_0039	1.46198	7.87694	0.00094541	0.00796896	Arginine--tRNA ligase
HS372_02279	APL_1757	1.46149	9.79824	0.000614855	0.00591046	Fumarate hydratase class II
HS372_00751	-	1.44574	7.16892	0.00212182	0.0145248	putative phage-encoded protein
HS372_01146	-	1.43579	9.23684	0.000831593	0.00730961	Type-1 restriction enzyme R protein
HS372_00047	-	1.42345	5.2768	0.0143995	0.0593584	Ribonuclease P protein component
HS372_00680	APL_0575	1.4212	9.65536	0.00082277	0.00728878	Cold-shock DEAD box protein A
HS372_00881	APL_0094	1.41702	7.38817	0.00182843	0.0131601	putative GTP-binding protein EngB
HS372_00199	-	1.41424	8.32086	0.00124432	0.00996782	30S ribosomal protein S18
HS372_00504	APL_0633	1.41019	6.69364	0.00281557	0.0177169	Type I restriction enzyme EcoKI M protein
HS372_01365	APL_0678	1.40901	10.1723	0.000929796	0.00793743	Elongation factor P
HS372_02354	APL_1536	1.40781	10.1944	0.000887256	0.00767935	N-acetylmuramic acid 6-phosphate etherase
HS372_01940	-	1.40333	14.3266	0.000791198	0.00706449	hypothetical protein
HS372_00186	APL_0283	1.4019	6.9373	0.00344625	0.020705	Holliday junction ATP-dependent DNA helicase RuvA
HS372_01064	APL_0709	1.39951	7.99029	0.00175154	0.012805	hypothetical protein
HS372_02395	-	1.39702	6.78456	0.00284045	0.0177744	hypothetical protein
HS372_00622	APL_1401	1.3902	9.56199	0.00106834	0.00877592	30S ribosomal protein S12
HS372_00678	APL_0577	1.38616	10.8386	0.000976807	0.00817262	Polyribonucleotide nucleotidyltransferase
HS372_01198	-	1.38486	6.4063	0.00649184	0.0332541	hypothetical protein
HS372_00951	APL_1150	1.37881	8.92423	0.00138283	0.0108844	Dihydroneopterin triphosphate pyrophosphatase
HS372_00639	-	1.37823	8.427	0.00200972	0.0139691	hypothetical protein
HS372_00613	-	1.37643	6.45603	0.00476158	0.0265108	TpsB transporter
HS372_00483	APL_0604	1.37083	8.61583	0.00168175	0.0125382	Ferrous-iron efflux pump FieF
HS372_01921	-	1.36978	6.32345	0.00724203	0.0359555	hypothetical protein
HS372_01881	APL_1286	1.35765	10.7318	0.00125414	0.0100109	UDP-N-acetylglucosamine 1-carboxyvinyltransferase
HS372_01599	APL_2005	1.35612	8.17016	0.00196264	0.0137689	Ribosomal RNA small subunit methyltransferase C
HS372_02341	APL_0611	1.35577	5.64042	0.014654	0.0601879	putative endopeptidase Spr precursor
HS372_01283	APL_1228	1.35573	6.8819	0.00684298	0.0347378	Translation initiation factor IF-1
HS372_01937	-	1.35534	7.46211	0.00270795	0.0173294	hypothetical protein
HS372_00945	APL_1440	1.3391	10.1732	0.00167047	0.0125274	High-affinity zinc uptake system protein znuA precursor
HS372_02037	APL_0264	1.33839	6.81989	0.00416861	0.0240841	Daunorubicin/doxorubicin resistance ATP-binding protein DrrA
HS372_02118	APL_1718	1.3381	11.7839	0.00142269	0.0110442	50S ribosomal protein L11
HS372_01580	APL_0847	1.33773	6.63705	0.0059646	0.031408	Oxygen-independent coproporphyrinogen-III oxidase
HS372_01681	APL_1766	1.33752	11.6209	0.0014046	0.010976	30S ribosomal protein S3
HS372_00986	APL_1472	1.33627	9.0742	0.00187214	0.0132992	dTDP-glucose 4,6-dehydratase 2
HS372_00701	APL_0311	1.33358	6.44162	0.00569803	0.0301448	Molybdopterin-synthase adenylyltransferase
HS372_01987	APL_0854	1.3334	5.02074	0.0306957	0.102274	5,10-methylenetetrahydrofolate reductase
HS372_01377	-	1.3331	7.4014	0.00379122	0.0221875	Primosomal replication protein N''
HS372_00540	APL_0783	1.33132	10.7892	0.00159481	0.0121302	Helix-destabilizing protein
HS372_01418	APL_0024	1.32236	11.2319	0.00162357	0.0123075	UDP-3-O-[3-hydroxymyristoyl] N-acetylglucosamine deacetylase
HS372_00707	APL_1001	1.31904	7.0808	0.00450323	0.0253055	Periplasmic oligopeptide-binding protein precursor
HS372_01371	APL_0754	1.31759	7.94482	0.0029614	0.0182284	tRNA (cmo5U34)-methyltransferase
HS372_00426	-	1.31694	5.23513	0.0148649	0.0607988	hypothetical protein
HS372_02020	APL_1526	1.31604	6.66614	0.00553739	0.0297832	Fumarate reductase 13 kDa hydrophobic protein
HS372_01362	APL_0622	1.31531	6.08881	0.0114689	0.0513036	Thymidine kinase
HS372_02090	APL_1822	1.31135	6.16428	0.0135821	0.0568183	50S ribosomal protein L36 2
HS372_01013	APL_1889	1.30299	11.69	0.00185824	0.0132475	3-hydroxydecanoyl-[acyl-carrier-protein] dehydratase
HS372_00979	APL_0832	1.29509	10.0148	0.00225378	0.0151526	2,3-bisphosphoglycerate-dependent phosphoglycerate mutase
HS372_01513	APL_0189	1.29356	8.59405	0.00309222	0.0187777	putative tRNA-dihydrouridine synthase
HS372_01552	APL_0757	1.29145	8.96532	0.0026136	0.0170148	Exoribonuclease 2
HS372_01078	-	1.29106	6.73053	0.00671175	0.0341483	putative HTH-type transcriptional regulator ybaQ
HS372_01213	APL_0566	1.28123	10.2643	0.00236572	0.01581	30S ribosomal protein S2
HS372_00484	APL_0603	1.27982	7.59789	0.00449018	0.0252951	hypothetical protein
HS372_02168	-	1.27453	4.73363	0.0475441	0.13647	hypothetical protein
HS372_01970	APL_1918	1.27109	9.5613	0.00293911	0.018188	putative phospholipid-binding lipoprotein mlaA precursor
HS372_00469	-	1.2685	7.48793	0.00516363	0.0281755	Modification methylase HaeIII
HS372_01729	APL_1784	1.26691	12.6674	0.00239278	0.0158513	DNA-directed RNA polymerase subunit alpha
HS372_01323	APL_1787	1.26602	9.82193	0.00277034	0.0175792	Ribosome maturation factor rimM
HS372_01113	-	1.26462	5.23106	0.0331211	0.108546	hypothetical protein
HS372_01200	APL_0593	1.26387	7.57355	0.00455859	0.025553	Inosine-5'-monophosphate dehydrogenase
HS372_00617	APL_1476	1.26172	10.6795	0.00273411	0.0173981	Tyrosine--tRNA ligase
HS372_01936	-	1.2578	7.76314	0.00515154	0.0281755	UDP-N-acetylglucosamine kinase
HS372_01074	-	1.2576	9.35684	0.00307804	0.0187675	Filamentous hemagglutinin
HS372_00268	APL_0163	1.25414	7.5741	0.00509568	0.0281355	anaerobic ribonucleoside triphosphate reductase
HS372_01869	-	1.25177	12.0244	0.00278392	0.0176159	hypothetical protein
HS372_01941	-	1.24821	6.38699	0.011182	0.0506214	hypothetical protein
HS372_00985	-	1.24811	6.7329	0.0113702	0.051064	hypothetical protein
HS372_00666	APL_0442	1.23403	5.57773	0.0270451	0.0944842	vancomycin high temperature exclusion protein
HS372_01583	APL_0474	1.22793	7.82264	0.00688281	0.0347511	hypothetical protein
HS372_00116	APL_1741	1.221	9.65995	0.00399544	0.0231428	Endo-type membrane-bound lytic murein transglycosylase A precursor
HS372_01498	-	1.21861	7.05758	0.00879952	0.0420256	UDP-glucose 4-epimerase
HS372_02235	-	1.21212	7.26119	0.00990774	0.0458639	Modification methylase HindIII
HS372_01145	-	1.21073	6.25477	0.0134523	0.0565328	hypothetical protein
HS372_01500	-	1.21067	7.85956	0.00699162	0.0350201	chromosome segregation protein
HS372_01075	-	1.20193	10.534	0.00420032	0.0241767	Lipase precursor
HS372_01455	APL_0913	1.19948	10.5503	0.00432389	0.0247283	Cysteine--tRNA ligase
HS372_02280	APL_1758	1.19658	8.07573	0.00633442	0.03267	Regulator of competence-specific genes
HS372_01167	APL_2000	1.19522	11.149	0.00441346	0.0249875	50S ribosomal protein L27
HS372_01148	-	1.19077	7.50088	0.00882918	0.0420783	recombination protein F
HS372_01723	APL_1778	1.18267	9.55668	0.00512641	0.0281355	50S ribosomal protein L15
HS372_00889	APL_1123	1.17781	5.38818	0.031216	0.103549	hypothetical protein
HS372_01696	-	1.17767	8.01872	0.00805644	0.0393929	Modification methylase TaqI
HS372_02154	-	1.17428	8.28099	0.00738332	0.0364387	Release factor glutamine methyltransferase
HS372_00656	APL_0661	1.17166	6.33453	0.0171144	0.0676223	N5-carboxyaminoimidazole ribonucleotide synthase
HS372_00240	-	1.17116	4.71554	0.0472123	0.13569	Acetyltransferase (GNAT) family protein
HS372_00549	-	1.17116	5.03537	0.0472123	0.13569	integrating conjugative element protein, family
HS372_00082	-	1.17043	9.2413	0.00740389	0.0364387	hypothetical protein
HS372_02299	APL_0867	1.16781	8.90131	0.00642522	0.0329876	Small protein B
HS372_02023	APL_1303	1.15889	8.08599	0.0091827	0.0434879	cell division protein ZipA
HS372_00510	APL_0629	1.15878	11.2418	0.00561295	0.0299048	Alkaline phosphatase synthesis transcriptional regulatory protein phoP
HS372_00949	-	1.1537	12.8211	0.00565442	0.0300549	hypothetical protein
HS372_00917	-	1.14733	7.36107	0.0122515	0.0532235	Formyltetrahydrofolate deformylase
HS372_00539	APL_0562	1.14675	10.343	0.00641957	0.0329876	Ornithine/acetylornithine aminotransferase
HS372_00389	APL_1642	1.14067	4.8302	0.0459313	0.13332	Sulfurtransferase TusD
HS372_00286	APL_1142	1.13999	7.18866	0.0151664	0.0617772	Regulatory protein recX
HS372_01456	-	1.1357	6.64594	0.0182675	0.0712718	hypothetical protein
HS372_01502	-	1.13554	7.79792	0.0101429	0.0467608	UDP-4-amino-4-deoxy-L-arabinose--oxoglutarate aminotransferase
HS372_00255	APL_1995	1.13189	8.44728	0.00892751	0.0424574	Octaprenyl-diphosphate synthase
HS372_02319	-	1.12953	5.89695	0.0246936	0.0882641	putative protein with protein kinase and helix-hairpin-helix DNA-binding domains
HS372_01485	APL_0923	1.1272	6.27239	0.0232392	0.0841305	hypothetical protein
HS372_02245	APL_0255	1.12634	5.99244	0.0226708	0.0828695	Xanthine phosphoribosyltransferase
HS372_01700	APL_1262	1.12556	8.27322	0.0119238	0.0522485	Copper export regulator
HS372_00894	APL_1028	1.12481	9.01461	0.00869721	0.0418021	Glycosyltransferase family 25 (LPS biosynthesis protein)
HS372_00695	APL_0740	1.12453	11.0768	0.00711868	0.0354991	30S ribosomal protein S1
HS372_01136	APL_0309	1.12189	7.4514	0.0132367	0.0560804	putative ABC transporter ATP-binding protein
HS372_02194	-	1.11875	9.56019	0.00866238	0.0417235	hypothetical protein
HS372_00398	APL_1803	1.11536	10.5724	0.00771233	0.0377921	Glycine--tRNA ligase beta subunit
HS372_01890	APL_0131	1.10902	8.1484	0.0119201	0.0522485	Gcv operon activator
HS372_01919	APL_1274	1.10563	9.06207	0.00964499	0.0450166	Ribosomal RNA large subunit methyltransferase N
HS372_02013	APL_0434	1.10413	11.3729	0.00819224	0.0399703	Glyceraldehyde-3-phosphate dehydrogenase A
HS372_01695	-	1.10386	8.4899	0.0128003	0.0547647	Type-2 restriction enzyme HincII
HS372_01611	APL_1749	1.10306	6.07972	0.0255994	0.0907836	2-succinyl-6-hydroxy-2, 4-cyclohexadiene-1-carboxylate synthase
HS372_01193	APL_0353	1.10266	7.62643	0.0139797	0.0582661	o-succinylbenzoate synthase
HS372_01724	APL_1779	1.1021	10.0343	0.00855631	0.0413673	hypothetical protein
HS372_00081	APL_0366	1.10185	6.05194	0.0309962	0.103123	hypothetical protein
HS372_00601	-	1.09736	5.70456	0.0352672	0.11206	phage major capsid protein, P2 family
HS372_00162	APL_0408	1.09648	8.1985	0.0119346	0.0522485	(3R)-hydroxymyristoyl-[acyl-carrier-protein] dehydratase
HS372_00837	APL_1218	1.09535	10.4197	0.00922759	0.0435446	Ferric uptake regulation protein
HS372_00257	APL_1993	1.09372	8.98507	0.0102907	0.0472493	Malonyl CoA-acyl carrier protein transacylase
HS372_01222	APL_0460	1.08941	10.2897	0.00955578	0.0447853	Outer membrane protein P5 precursor
HS372_01361	APL_1213	1.0866	5.94964	0.0345983	0.111019	Phosphatase YniC
HS372_01480	-	1.08605	8.6646	0.0126328	0.0543572	hypothetical protein
HS372_00283	APL_1140	1.08407	6.36519	0.0277883	0.0962788	t(6)A37 threonylcarbamoyladenosine biosynthesis protein RimN
HS372_01584	APL_0475	1.08407	6.60086	0.0277883	0.0962788	Trp operon repressor
HS372_00734	-	1.08244	6.23734	0.0409575	0.124047	hypothetical protein
HS372_00603	-	1.08171	6.49324	0.0266607	0.0936648	hypothetical protein
HS372_01411	APL_0545	1.07943	7.68354	0.0147443	0.0604489	Recombination protein O
HS372_01471	APL_0303	1.07596	9.35026	0.0109932	0.0499945	hypothetical protein
HS372_01566	APL_0826	1.07328	6.88325	0.0217021	0.0799757	putative ABC transporter ATP-binding protein
HS372_01503	-	1.06264	6.79474	0.0244576	0.0875749	putative glycosyl transferase
HS372_01920	-	1.05916	7.7972	0.0210927	0.0783666	putative transcriptional regulator
HS372_01084	APL_0753	1.05864	7.94576	0.0165603	0.0657465	Esterase ybfF
HS372_02221	APL_0312	1.0585	7.95	0.0152527	0.0618597	23S rRNA (uracil(1939)-C(5))-methyltransferase RlmD
HS372_02190	APL_1012	1.05652	13.4051	0.010921	0.0499402	hypothetical protein
HS372_01529	APL_1941	1.05173	9.85067	0.0125199	0.0540774	Glutamine synthetase
HS372_01858	-	1.05157	5.43292	0.0442297	0.13005	hypothetical protein
HS372_01878	APL_1289	1.04949	10.5245	0.0124614	0.0539279	hypothetical protein
HS372_02024	APL_1302	1.04883	8.03027	0.0160065	0.0641752	DNA ligase
HS372_00360	-	1.04605	7.88241	0.0173621	0.0684485	Type-1 restriction enzyme R protein
HS372_00816	APL_0904	1.04555	8.60904	0.0156686	0.0632062	3-deoxy-D-manno-octulosonic acid kinase
HS372_01453	APL_0855	1.04324	12.0867	0.0120926	0.0527359	Hemin-binding lipoprotein
HS372_00946	APL_0043	1.04244	9.86354	0.0135438	0.0567632	CDP-diacylglycerol--serine O-phosphatidyltransferase
HS372_00526	APL_0723	1.03947	9.76819	0.0134638	0.0565328	Queuine tRNA-ribosyltransferase
HS372_01942	-	1.03585	8.02685	0.0199924	0.0751462	Poly(3-hydroxybutyrate) depolymerase
HS372_02284	APL_0642	1.03444	7.36939	0.0196566	0.0746291	Membrane-bound lytic murein transglycosylase B precursor
HS372_00953	-	1.03208	9.81494	0.0143575	0.0593584	RTX-I toxin determinant B
HS372_01191	-	1.03052	7.00684	0.0227379	0.0829806	Glutamate synthase [NADPH] small chain
HS372_01459	APL_0335	1.02895	8.06765	0.0197355	0.0746776	Nitrogen regulatory protein
HS372_01820	APL_0978	1.0275	7.50577	0.02301	0.0837032	HTH-type transcriptional activator CmpR
HS372_02283	APL_0760	1.02706	7.43592	0.0206276	0.0771486	Bis(5'-nucleosyl)-tetraphosphatase, symmetrical
HS372_00493	APL_0919	1.02607	9.87206	0.0151777	0.0617772	putative TonB-dependent receptor precursor
HS372_01722	APL_1777	1.02182	7.52246	0.0197738	0.0746973	50S ribosomal protein L30
HS372_01978	-	1.02136	8.09612	0.0230675	0.0837771	hypothetical protein
HS372_00521	APL_0730	1.00879	6.69771	0.0420399	0.125978	x96 protein
HS372_02379	APL_1913	1.00781	8.84898	0.0181558	0.0710671	Neutral endopeptidase
HS372_00841	APL_1075	1.00703	6.73901	0.0284166	0.0971151	Adenylosuccinate synthetase
HS372_01979	-	1.00697	7.52238	0.028012	0.096757	hypothetical protein
HS372_02285	APL_0641	1.00418	7.41429	0.022962	0.083663	tRNA pseudouridine synthase B
HS372_01818	APL_0987	1.00074	11.4733	0.0163253	0.0650422	High temperature protein G
HS372_00669	APL_0963	0.99776	9.09055	0.0187579	0.0725583	Oxygen-independent coproporphyrinogen-III oxidase
HS372_01367	APL_0676	0.992902	6.78185	0.0348105	0.111384	L-lysine 2,3-aminomutase
HS372_01387	-	0.992712	7.33793	0.0302559	0.10168	hypothetical protein
HS372_01421	-	0.991092	7.03133	0.0289182	0.0986802	Cell division protein FtsQ
HS372_00494	APL_0675	0.987002	9.51771	0.0192466	0.073319	Asparagine--tRNA ligase
HS372_00070	APL_1007	0.985835	10.961	0.0181621	0.0710671	hypothetical protein
HS372_01591	-	0.983152	6.62718	0.0357335	0.112426	UDP-N-acetylglucosamine kinase
HS372_02012	APL_0433	0.983152	7.33948	0.0357335	0.112426	Peptide methionine sulfoxide reductase MsrB
HS372_01395	APL_0351	0.983101	5.8403	0.0493577	0.140688	Nucleoside diphosphate kinase
HS372_00609	-	0.980906	7.20686	0.0314441	0.104153	Superfamily II helicase
HS372_00957	APL_0876	0.974997	7.22229	0.0332029	0.108546	Dephospho-CoA kinase
HS372_00038	APL_1905	0.973548	12.7708	0.0189024	0.0726798	Heat shock protein J
HS372_00468	-	0.973484	8.80679	0.0237959	0.0855972	hypothetical protein
HS372_00659	APL_0773	0.97327	10.4788	0.0196466	0.0746291	Pyruvate dehydrogenase E1 component
HS372_00083	APL_0367	0.968794	10.5354	0.0210063	0.0781765	HSP-70 cofactor
HS372_01445	APL_1232	0.967775	8.83193	0.0231211	0.0838372	Maltodextrin phosphorylase
HS372_00002	APL_0621	0.966125	6.24929	0.0425255	0.12707	hypothetical protein
HS372_00428	-	0.963367	7.28063	0.0310843	0.103264	Mu-like prophage host-nuclease inhibitor protein Gam
HS372_00258	APL_1992	0.960568	10.1336	0.0216699	0.0799757	3-oxoacyl-[acyl-carrier-protein] reductase FabG
HS372_00359	-	0.949654	6.40162	0.049387	0.140688	Divergent AAA domain protein
HS372_01457	APL_0333	0.949098	8.41707	0.0282815	0.0968241	2-octaprenyl-3-methyl-6-methoxy-1,4-benzoquinol hydroxylase
HS372_01930	-	0.946478	8.76225	0.0281177	0.096798	General stress protein A
HS372_00253	APL_0591	0.931616	10.6608	0.0258026	0.0913606	putative phosphomannomutase
HS372_02287	-	0.92595	11.1583	0.0260336	0.0920344	Serotype-specific antigen 1 precursor
HS372_02063	APL_0037	0.920807	10.935	0.0270445	0.0944842	PAL cross-reacting lipoprotein
HS372_01382	APL_0600	0.919862	10.0689	0.0281423	0.096798	50S ribosomal protein L13
HS372_02286	APL_0640	0.917705	7.02867	0.0401313	0.122014	Ribosome-binding factor A
HS372_01825	APL_0376	0.915854	12.5426	0.027103	0.0944842	Lon protease
HS372_01419	APL_0023	0.915694	10.7859	0.0279793	0.096757	Cell division protein FtsZ
HS372_01574	APL_0175	0.914904	7.35762	0.0431151	0.128185	DnaK suppressor protein
HS372_02197	APL_1971	0.912538	11.6042	0.0282452	0.0968241	50S ribosomal protein L28
HS372_01969	APL_0123	0.912383	8.32869	0.0352698	0.11206	hypothetical protein
HS372_00964	APL_1325	0.911678	9.3645	0.0306858	0.102274	(Dimethylallyl)adenosine tRNA methylthiotransferase MiaB
HS372_00660	APL_0772	0.910949	9.68035	0.0299685	0.101194	Dihydrolipoyllysine-residue acetyltransferase component of pyruvate dehydrogenase complex
HS372_00896	APL_1026	0.910624	8.25862	0.0376995	0.117143	PGL/p-HBAD biosynthesis glycosyltransferase/MT3031
HS372_01231	-	0.904678	9.24728	0.0324861	0.10729	Type-1 restriction enzyme R protein
HS372_01592	APL_0581	0.903835	10.5134	0.0300845	0.101434	Structural maintenance of chromosome-related protein
HS372_01248	APL_1682	0.897419	7.62715	0.0412273	0.124675	Phosphoribosylformylglycinamidine synthase
HS372_01460	APL_0336	0.896217	9.71726	0.0333322	0.108811	Lipopolysaccharide export system ATP-binding protein LptB
HS372_01683	APL_1768	0.895676	8.31278	0.0396657	0.121464	50S ribosomal protein L29
HS372_02358	APL_0864	0.893953	8.12752	0.0434883	0.128669	hypothetical protein
HS372_01337	-	0.893802	9.72178	0.0356028	0.112426	putative transcriptional regulator
HS372_01430	APL_0012	0.89261	9.6164	0.0341583	0.109786	Peptidoglycan synthase FtsI precursor
HS372_00490	APL_0699	0.890377	7.58424	0.0431379	0.128185	3-phosphoshikimate 1-carboxyvinyltransferase
HS372_01454	APL_0853	0.890348	7.89178	0.0430558	0.128185	5-methyltetrahydropteroyltriglutamate-- homocysteine methyltransferase
HS372_01417	APL_0767	0.889712	7.88845	0.0414054	0.124879	Na(+)/serine-threonine symporter
HS372_01429	APL_0013	0.880644	10.3273	0.0350006	0.111676	UDP-N-acetylmuramoyl-L-alanyl-D-glutamate--2, 6-diaminopimelate ligase
HS372_00313	APL_1961	0.875714	9.55674	0.038508	0.119327	Host factor-I protein
HS372_02025	APL_1116	0.868748	9.2804	0.0397382	0.121464	ATP-dependent DNA helicase recQ
HS372_01935	APL_0044	0.86828	11.2064	0.0365788	0.114309	Isoleucine--tRNA ligase
HS372_01744	APL_1507	0.861157	10.3035	0.039672	0.121464	Trigger factor
HS372_00705	-	0.859822	8.66233	0.044798	0.131056	hypothetical protein
HS372_02258	APL_1161	0.856276	8.7423	0.0452992	0.13187	hypothetical protein
HS372_01423	APL_0019	0.853374	8.81694	0.0443819	0.13005	UDP-N-acetylmuramate--L-alanine ligase
HS372_00960	APL_0873	0.852779	8.61511	0.0478953	0.137304	Rare lipoprotein B
HS372_01363	APL_0623	0.852147	10.3817	0.0460874	0.133476	Cell division protein ZapB
HS372_01370	APL_0713	0.850893	9.41686	0.044304	0.13005	Replicative DNA helicase
HS372_02236	-	0.848671	9.40044	0.0459745	0.13332	putative methylase
HS372_01728	APL_1783	0.84736	10.4501	0.0417413	0.125557	30S ribosomal protein S4
HS372_01908	APL_1250	0.845625	10.3936	0.0431823	0.128185	Fructose-bisphosphate aldolase class 2
HS372_00851	APL_0257	0.845369	10.2417	0.0435161	0.128669	Cation efflux system protein CusC precursor
HS372_00952	-	0.844901	10.0417	0.0441049	0.1299	outer membrane channel protein
HS372_02152	APL_0114	0.836843	10.5123	0.0466551	0.134603	hypothetical protein
HS372_00485	APL_0681	0.829145	9.99012	0.0482914	0.138089	Soluble lytic murein transglycosylase precursor
HS372_00420	APL_1561	-0.826162	9.52301	0.04821	0.138031	SelB translation factor
HS372_00233	APL_0062	-0.837074	10.6157	0.0443864	0.13005	Transaldolase B
HS372_00975	APL_1067	-0.839742	8.69069	0.0465622	0.134506	hypothetical protein
HS372_02199	APL_1969	-0.844441	7.99705	0.0486979	0.139075	DNA/pantothenate metabolism flavoprotein
HS372_01096	APL_0320	-0.846299	8.40448	0.0469802	0.135368	Cystathionine beta-lyase metC
HS372_00860	-	-0.849792	10.1897	0.0425088	0.12707	putative transcriptional regulator
HS372_01899	APL_0778	-0.849927	8.86003	0.0448455	0.131056	Lipid A export ATP-binding/permease protein MsbA
HS372_01876	APL_1291	-0.857023	8.51682	0.0433273	0.128447	putative phospholipid ABC transporter permease protein mlaE
HS372_00154	APL_0646	-0.860792	9.5493	0.0404733	0.122889	2',3'-cyclic-nucleotide 2'-phosphodiesterase/3'-nucleotidase precursor
HS372_00662	APL_1272	-0.864087	9.11941	0.0395835	0.121464	hypothetical protein
HS372_00499	APL_0700	-0.873284	8.67281	0.0391428	0.120797	Histidinol-phosphate aminotransferase 2
HS372_01157	APL_1854	-0.884188	6.98361	0.0453699	0.131906	Inner membrane protein yebS
HS372_01298	APL_1271	-0.887301	8.80496	0.035623	0.112426	NADH dehydrogenase
HS372_00012	APL_0976	-0.893731	7.22752	0.0413085	0.124754	H+/gluconate symporter
HS372_01139	APL_0594	-0.894765	7.56957	0.0398427	0.121464	Ribosomal RNA large subunit methyltransferase E
HS372_00153	APL_0528	-0.906902	9.78658	0.0298848	0.101062	Na+/alanine symporter
HS372_02277	APL_1882	-0.907316	8.13095	0.0334824	0.108995	hypothetical protein
HS372_02147	APL_0280	-0.910371	9.55075	0.0297364	0.10079	Spermidine/putrescine import ATP-binding protein PotA
HS372_01543	APL_1649	-0.914345	7.11671	0.0370778	0.11537	F-type ATPase subunit delta
HS372_01484	APL_1215	-0.917097	9.11125	0.0291191	0.0990663	Putative multidrug export ATP-binding/permease protein
HS372_01183	APL_1488	-0.91727	7.57862	0.0352515	0.11206	1-acyl-sn-glycerol-3-phosphate acyltransferase
HS372_01491	APL_0929	-0.920016	7.49369	0.0355278	0.112426	Iron-sulfur cluster assembly protein
HS372_02040	-	-0.92308	8.32603	0.0355611	0.112426	YcfA-like protein
HS372_01773	APL_1744	-0.930534	6.60917	0.039019	0.120745	2-octaprenyl-3-methyl-6-methoxy-1,4-benzoquinol hydroxylase
HS372_02144	APL_1175	-0.935655	10.8338	0.024462	0.0875749	Histidine--tRNA ligase
HS372_00825	-	-0.936723	6.54114	0.0414646	0.124891	mRNA interferase MazF
HS372_00062	APL_1587	-0.938182	7.23606	0.033053	0.108527	Methionyl-tRNA formyltransferase
HS372_01849	APL_1790	-0.939282	8.43457	0.0272825	0.0949497	hypothetical protein
HS372_01182	APL_1489	-0.941974	7.95936	0.0303276	0.10168	putative thiol peroxidase
HS372_01184	APL_1487	-0.943119	9.08094	0.0252151	0.0895611	Cell division protein FtsP precursor
HS372_01871	APL_1362	-0.943556	9.32201	0.0248337	0.0885451	Penicillin-binding protein activator LpoA precursor
HS372_00158	APL_0184	-0.943835	7.66649	0.0304275	0.10168	T-protein
HS372_01432	APL_0010	-0.946142	8.49282	0.0262522	0.0926622	Ribosomal RNA small subunit methyltransferase H
HS372_00982	APL_1267	-0.952029	7.00027	0.036332	0.113834	Putative NAD(P)H nitroreductase ydjA
HS372_01666	APL_0469	-0.953807	6.57136	0.0366879	0.114472	Tryptophan synthase beta chain
HS372_00976	APL_1066	-0.960567	7.06758	0.031691	0.104817	hypothetical protein
HS372_02149	APL_1919	-0.96263	7.3863	0.0281524	0.096798	Putative glucose-6-phosphate 1-epimerase
HS372_01898	APL_1268	-0.966339	6.33649	0.0365851	0.114309	Protease 4
HS372_00100	APL_0705	-0.967639	6.97229	0.0325685	0.107405	hypothetical protein
HS372_00899	APL_1368	-0.970555	6.67161	0.032654	0.10753	Heme chaperone CcmE
HS372_00130	APL_0055	-0.972384	7.95016	0.0248506	0.0885451	Ribonuclease PH
HS372_00528	-	-0.972451	7.48555	0.0273206	0.0949497	Biotin biosynthesis cytochrome P450
HS372_02128	APL_1314	-0.975707	6.71881	0.0367781	0.114596	Heat shock protein 15
HS372_01272	APL_0155	-0.97957	10.0864	0.0189464	0.0726798	Na(+)-translocating NADH-quinone reductase subunit F
HS372_01083	APL_0752	-0.981596	8.18299	0.023435	0.0847036	Negative modulator of initiation of replication
HS372_02367	APL_0394	-0.981708	11.3625	0.0181836	0.0710671	Sigma-24
HS372_02201	APL_1967	-0.982376	6.67937	0.0293906	0.0998396	Synthetically lethal with a defective Min system protein A
HS372_00994	APL_1178	-0.982646	5.86718	0.0420483	0.125978	Putative sulfate transporter ychM
HS372_01711	APL_1540	-0.983611	6.59359	0.0290721	0.0990556	hypothetical protein
HS372_00079	APL_1053	-0.986425	8.63073	0.0203374	0.0761894	K(+)/H(+) antiporter
HS372_01768	APL_1747	-0.987571	6.36006	0.0348105	0.111384	Competence protein ComM
HS372_01295	APL_0171	-0.989384	5.74583	0.0397639	0.121464	Electron transport complex protein rnfE
HS372_00462	-	-0.993821	5.54837	0.0463386	0.134032	Mu-like prophage tail protein gpP
HS372_01373	APL_0656	-0.995962	7.7043	0.0222749	0.0816867	Fumarate and nitrate reduction regulatory protein
HS372_00853	APL_0181	-0.999338	6.33671	0.0329462	0.108334	Lactoylglutathione lyase
HS372_01441	APL_0323	-1.00219	6.59584	0.0341151	0.109786	Fatty acid metabolism regulator protein
HS372_00305	-	-1.00315	8.05194	0.0196956	0.0746517	Transcriptional regulatory protein tyrR
HS372_00009	APL_0732	-1.00681	7.09273	0.0226026	0.082754	Phenolic acid decarboxylase subunit B
HS372_00076	-	-1.00785	6.20893	0.0302775	0.10168	Oligopeptide transport system permease protein oppB
HS372_01555	APL_0819	-1.00797	8.37175	0.0179706	0.0706012	Purine nucleotide synthesis repressor
HS372_01787	APL_2033	-1.00959	8.34483	0.0183938	0.0716368	Sucrose-6-phosphate hydrolase
HS372_01706	APL_1186	-1.01392	6.61137	0.0268251	0.0940962	D-malate degradation protein R
HS372_00530	-	-1.01838	7.69406	0.0199251	0.0751433	enterobactin exporter EntS
HS372_00139	APL_0228	-1.01857	6.04109	0.0297596	0.10079	hypothetical protein
HS372_01156	APL_0129	-1.01961	6.61016	0.0242483	0.0870858	Ribonuclease HII
HS372_01829	APL_1883	-1.02045	14.0278	0.0138298	0.0577477	Protease 3 precursor
HS372_02254	APL_1280	-1.02186	6.20866	0.0282886	0.0968241	ATP-dependent Clp protease proteolytic subunit precursor
HS372_02140	APL_0251	-1.02707	8.8719	0.0152275	0.0618597	Superoxide dismutase [Mn]
HS372_02369	APL_0372	-1.02718	7.21356	0.0207369	0.0774293	Magnesium and cobalt efflux protein CorC
HS372_01258	APL_1862	-1.03174	5.56807	0.0393026	0.121125	3-dehydroquinate dehydratase
HS372_02200	APL_1968	-1.03233	7.10755	0.0203194	0.0761894	Deoxyuridine 5'-triphosphate nucleotidohydrolase
HS372_01137	-	-1.033	9.30413	0.014368	0.0593584	Transposase
HS372_00505	APL_0702	-1.03861	8.65198	0.0148835	0.0607988	Phosphoserine aminotransferase
HS372_02142	APL_0160	-1.03907	9.55053	0.0133814	0.0565021	Pyrroline-5-carboxylate reductase
HS372_00901	APL_0842	-1.0535	9.37593	0.0121617	0.0529349	NAD(P) transhydrogenase subunit alpha
HS372_01206	APL_0669	-1.05801	9.36459	0.0120399	0.0526074	putative deferrochelatase/peroxidase EfeN precursor
HS372_01252	APL_1703	-1.05923	9.62226	0.0117216	0.0520318	L-ribulose-5-phosphate 3-epimerase ulaE
HS372_01410	APL_0441	-1.0594	5.66083	0.0357114	0.112426	Homoserine O-acetyltransferase
HS372_00077	-	-1.06062	9.89542	0.0114042	0.0511153	Periplasmic oligopeptide-binding protein precursor
HS372_00353	APL_0048	-1.061	10.6534	0.0109992	0.0499945	Dye resistance protein
HS372_02137	APL_0275	-1.06458	6.62779	0.0192363	0.073319	CDP-diacylglycerol--glycerol-3-phosphate 3-phosphatidyltransferase
HS372_00934	APL_0383	-1.06607	5.97479	0.0264678	0.0931322	Riboflavin synthase alpha chain
HS372_01289	APL_0165	-1.07461	5.18612	0.039811	0.121464	Electron transport complex protein rnfA
HS372_01707	-	-1.07461	5.28151	0.039811	0.121464	putative HTH-type transcriptional regulator ydcR
HS372_01094	-	-1.07631	6.84179	0.0154908	0.0626007	putative HTH-type transcriptional regulator
HS372_00852	APL_0182	-1.07786	6.76519	0.0176022	0.069274	Ribonuclease T
HS372_01359	APL_0274	-1.07829	11.1498	0.00962719	0.0450166	Modulator of FtsH protease YccA
HS372_00820	-	-1.07852	6.2441	0.0189197	0.0726798	Sigma-E factor regulatory protein rseB precursor
HS372_01158	APL_1901	-1.07959	8.57622	0.0112566	0.0506545	Regulator of ribonuclease activity A
HS372_01171	APL_1531	-1.08221	6.82386	0.0160793	0.0641752	Diaminopimelate epimerase
HS372_00850	-	-1.08329	5.69283	0.0270674	0.0944842	vitamin B12-transporter protein BtuF
HS372_02332	APL_0885	-1.08596	6.72698	0.0168096	0.0666192	hypothetical protein
HS372_00316	APL_1753	-1.09039	6.21365	0.0220028	0.0808199	N-acetylmannosamine kinase
HS372_00821	APL_0396	-1.09923	5.22028	0.0358234	0.112552	Sigma-E factor regulatory protein rseC
HS372_00310	APL_1515	-1.10955	5.98674	0.0211267	0.0783666	Cytochrome c-type biogenesis protein CcmH precursor
HS372_01358	APL_1087	-1.11087	14.5454	0.00746191	0.0366445	Heat shock protein F84.1
HS372_00274	-	-1.1169	6.58215	0.0160647	0.0641752	hypothetical protein
HS372_01160	APL_1692	-1.11788	7.02383	0.0118487	0.0522485	putative amino-acid permease protein yxeN
HS372_02050	APL_0116	-1.11809	7.72728	0.0112062	0.0506295	hypothetical protein
HS372_00042	APL_1605	-1.1196	7.76368	0.0098506	0.045693	Serine dehydratase alpha chain
HS372_00799	APL_0824	-1.12254	8.42774	0.0087471	0.0419486	Adenylosuccinate lyase
HS372_00075	-	-1.12263	6.82335	0.0123521	0.0535573	Oligopeptide transport system permease protein oppC
HS372_00936	APL_0385	-1.12392	6.91793	0.0126308	0.0543572	6,7-dimethyl-8-ribityllumazine synthase
HS372_00128	APL_1851	-1.13064	7.18529	0.0107948	0.0494632	UDP-N-acetylenolpyruvoylglucosamine reductase
HS372_01830	APL_1319	-1.13399	9.8633	0.00688783	0.0347511	PTS system sac EIIBC component
HS372_01051	-	-1.13631	5.10024	0.0391281	0.120797	hypothetical protein
HS372_01023	APL_1384	-1.13686	7.97184	0.0084775	0.0410959	3-oxoacyl-[acyl-carrier-protein] synthase 3
HS372_02204	-	-1.14171	4.77025	0.035924	0.112712	hypothetical protein
HS372_01973	-	-1.14213	6.82821	0.012886	0.0550275	hypothetical protein
HS372_01842	APL_1381	-1.14221	7.15596	0.0102155	0.0469995	YGGT family protein
HS372_01251	APL_1704	-1.14302	10.9609	0.0061785	0.032012	L-ribulose-5-phosphate 4-epimerase
HS372_00218	APL_1461	-1.1475	4.98151	0.0341653	0.109786	1,4-dihydroxy-2-naphthoate octaprenyltransferase
HS372_00093	-	-1.15027	7.30107	0.00923322	0.0435446	Poly(3-hydroxybutyrate) depolymerase
HS372_02046	APL_0727	-1.15609	5.82225	0.0171226	0.0676223	Acetolactate synthase isozyme 3 large subunit
HS372_00050	APL_1588	-1.15854	6.0408	0.0184245	0.0716368	TRAP transporter solute receptor, TAXI family
HS372_01661	APL_1504	-1.16113	5.82698	0.0186788	0.0725007	hypothetical protein
HS372_00914	APL_0849	-1.16432	7.7201	0.00711048	0.0354991	Glutathione transport system permease protein gsiC
HS372_00561	-	-1.16547	5.78186	0.0187365	0.0725583	hypothetical protein
HS372_01400	APL_0099	-1.16738	7.70022	0.00731505	0.0362384	Acetolactate synthase isozyme 2 large subunit
HS372_02092	APL_1820	-1.17441	5.02082	0.0304005	0.10168	Ribulose-phosphate 3-epimerase
HS372_02102	APL_0108	-1.17441	5.13899	0.0304005	0.10168	YiaKLMNOPQRS operon repressor
HS372_00309	APL_1514	-1.17692	5.28469	0.0237407	0.0855346	Cytochrome c biogenesis protein CcmG
HS372_00913	APL_0850	-1.17724	9.36514	0.0052082	0.0283502	Glutathione transport system permease protein gsiD
HS372_02170	-	-1.18078	7.08346	0.00829846	0.0404013	hypothetical protein
HS372_00625	APL_1951	-1.18556	5.31741	0.0235898	0.0851269	Gamma-glutamyl phosphate reductase
HS372_02359	APL_0258	-1.18876	4.7935	0.0380252	0.117993	hypothetical protein
HS372_00447	-	-1.19673	5.57431	0.0157829	0.0635536	Mu-like prophage protein gp29
HS372_00635	-	-1.20886	8.54228	0.00547133	0.0294982	hypothetical protein
HS372_02030	-	-1.20938	5.01295	0.0213943	0.079229	hypothetical protein
HS372_01227	-	-1.21116	4.62393	0.033664	0.109263	O-acetyl-ADP-ribose deacetylase
HS372_00854	APL_0180	-1.21638	5.14044	0.0189502	0.0726798	hypothetical protein
HS372_01440	APL_0156	-1.22186	8.1195	0.00469959	0.0262782	Thiamine biosynthesis lipoprotein ApbE precursor
HS372_00515	APL_0138	-1.22211	5.85673	0.0116744	0.0520318	3-isopropylmalate dehydratase small subunit 1
HS372_02081	APL_1665	-1.22216	6.17805	0.00906876	0.0430385	Inner membrane permease ygbN
HS372_01796	-	-1.22271	10.8672	0.00346035	0.0207346	hypothetical protein
HS372_00056	-	-1.22806	7.8089	0.00608067	0.0316503	transcriptional regulator, y4mF family
HS372_00533	-	-1.22843	9.40463	0.00378339	0.0221875	DNA-invertase hin
HS372_00167	APL_0413	-1.22863	7.45276	0.0051314	0.0281355	Phosphatidate cytidylyltransferase
HS372_01022	APL_0279	-1.22872	7.07034	0.00558728	0.0299048	ATP-dependent DNA helicase rep
HS372_00998	APL_1424	-1.23105	8.41707	0.00398055	0.0231158	Oxa1Ec
HS372_01060	-	-1.23126	6.42032	0.00944165	0.0443424	Antitoxin ChpS
HS372_01750	APL_1590	-1.23155	7.08738	0.0056074	0.0299048	Trk system potassium uptake protein trkG
HS372_02047	APL_0432	-1.23223	5.64098	0.0130032	0.0554231	3-isopropylmalate dehydrogenase
HS372_02203	APL_1965	-1.23285	8.14431	0.00420605	0.0241767	cAMP regulatory protein
HS372_00230	APL_0088	-1.23828	6.90392	0.00718209	0.0357364	Ribosomal large subunit pseudouridine synthase E
HS372_01851	-	-1.23907	7.23843	0.00484397	0.0268858	Biotin ECF transporter S component BioY2
HS372_00051	-	-1.24782	5.3626	0.0140684	0.0585275	Neu5Ac permease
HS372_00157	APL_0185	-1.2485	7.2582	0.00528149	0.0285927	Phospho-2-dehydro-3-deoxyheptonate aldolase, Tyr-sensitive
HS372_01546	APL_1652	-1.24886	7.40301	0.00435797	0.0247954	F-ATPase subunit 6
HS372_02362	APL_0802	-1.25577	8.12037	0.0035497	0.0211577	2-C-methyl-D-erythritol 4-phosphate cytidylyltransferase
HS372_00844	APL_1550	-1.26071	5.32448	0.0153136	0.0619952	TDP-fucosamine acetyltransferase
HS372_00129	APL_0056	-1.26224	6.87637	0.0051084	0.0281355	hypothetical protein
HS372_00110	APL_0377	-1.27427	9.22791	0.00258673	0.0168885	G-3-P permease
HS372_01875	APL_1292	-1.27577	9.86433	0.00245471	0.0161198	putative ABC transporter ATP-binding protein
HS372_00214	-	-1.27626	7.96505	0.00356366	0.021185	Putative heme iron utilization protein
HS372_01990	-	-1.27757	11.8717	0.00221426	0.0150423	Aconitate hydratase 2
HS372_01643	APL_1132	-1.28048	8.06976	0.00298034	0.0182951	3-deoxy-D-manno-octulosonic-acid transferase
HS372_02124	APL_0071	-1.28583	4.91015	0.0251076	0.0893199	Enamine/imine deaminase
HS372_02302	-	-1.28607	8.59993	0.00268394	0.0172274	Selenide, water dikinase
HS372_01187	APL_1657	-1.28649	9.36061	0.00238302	0.0158331	putative amino-acid ABC transporter-binding protein precursor
HS372_01478	APL_0298	-1.28754	7.89885	0.00291484	0.0180896	Cytochrome d ubiquinol oxidase subunit 2
HS372_01961	-	-1.29449	7.83375	0.00328846	0.0199159	hypothetical protein
HS372_02135	APL_1039	-1.29517	9.9152	0.0021151	0.0145228	Protease HtpX
HS372_01442	APL_0322	-1.29563	7.4522	0.00332341	0.0200738	Sodium/proton antiporter nhaB
HS372_01288	APL_0127	-1.29684	5.59438	0.00857011	0.0413673	Manganese transport system membrane protein mntB
HS372_01686	-	-1.30385	6.67877	0.0042412	0.024317	Sialidase
HS372_01287	APL_0128	-1.30566	5.88359	0.00616148	0.0319972	Manganese transport system membrane protein mntB
HS372_00798	-	-1.30715	4.04678	0.0401014	0.122014	hypothetical protein
HS372_01303	APL_0726	-1.30813	5.2375	0.011243	0.0506545	Carbonic anhydrase 2
HS372_02125	APL_0072	-1.31052	7.42547	0.00308222	0.0187675	Branched-chain-amino-acid aminotransferase
HS372_01343	APL_1447	-1.31131	6.70114	0.00377946	0.0221875	Sulfate transport system permease protein CysW
HS372_01306	APL_1223	-1.31317	5.80374	0.00651668	0.0333058	putative adenine permease PurP
HS372_02139	APL_0260	-1.31764	7.83643	0.00237254	0.01581	Maltose/maltodextrin import ATP-binding protein MalK
HS372_00674	-	-1.31953	7.40452	0.00279686	0.0176483	Ferric hydroxamate uptake
HS372_00465	-	-1.32151	5.05327	0.0132567	0.0560804	hypothetical protein
HS372_02363	APL_0801	-1.32253	6.75649	0.00389019	0.0227078	Cell division protein FtsB
HS372_00407	-	-1.3233	6.8346	0.0037264	0.0219789	putative TonB-dependent receptor precursor
HS372_01344	APL_0161	-1.32411	7.23485	0.00285613	0.0178232	Recombination-associated protein rdgC
HS372_01194	-	-1.33073	4.64228	0.0189024	0.0726798	hypothetical protein
HS372_01604	-	-1.33602	7.16355	0.00265088	0.0171586	Deoxyribonuclease CdtB
HS372_00041	-	-1.33611	7.93668	0.00200356	0.0139691	Calcium/proton antiporter
HS372_01044	APL_0794	-1.34826	6.38431	0.00366137	0.0217088	Peptide transport system permease protein sapC
HS372_00685	APL_0971	-1.35454	6.87243	0.00263124	0.0170804	putative acyl-CoA thioester hydrolase
HS372_00417	APL_1562	-1.35649	7.88461	0.00183508	0.0131601	L-seryl-tRNA(Sec) selenium transferase
HS372_01813	APL_1551	-1.35661	7.92419	0.00182577	0.0131601	UDP-glucose 6-dehydrogenase ywqF
HS372_00794	-	-1.35977	4.67307	0.0160701	0.0641752	hypothetical protein
HS372_01802	-	-1.37305	4.72858	0.0142524	0.0591842	hypothetical protein
HS372_00847	-	-1.37785	4.63083	0.0263988	0.0930341	putative ABC transporter ATP-binding protein
HS372_01239	-	-1.38869	8.59739	0.00123943	0.00996399	putative type I restriction enzymeP M protein
HS372_02080	-	-1.39214	5.74223	0.00557111	0.0298935	Gluconate 5-dehydrogenase
HS372_01561	APL_0830	-1.39376	10.8174	0.000900382	0.00776322	hypothetical protein
HS372_01569	APL_0238	-1.39931	7.98382	0.00121003	0.00976232	hypothetical protein
HS372_00831	APL_1609	-1.40397	10.7169	0.000840782	0.00736173	hypothetical protein
HS372_01779	APL_1393	-1.40438	7.25621	0.0014753	0.0114134	PTS system mannose-specific EIID component
HS372_00159	APL_0249	-1.40986	8.08621	0.0011674	0.00945221	Homoserine kinase
HS372_00927	-	-1.41054	11.2378	0.00078028	0.00703651	Iron uptake protein A1 precursor
HS372_00452	-	-1.41349	4.00636	0.0219911	0.0808199	hypothetical protein
HS372_01433	APL_0009	-1.42274	8.43763	0.000907389	0.00779388	hypothetical protein
HS372_00874	APL_1125	-1.42373	7.82321	0.00112214	0.00918447	Cysteine sulfinate desulfinase
HS372_00350	APL_1563	-1.42757	7.58998	0.00131327	0.010373	hypothetical protein
HS372_02105	-	-1.43002	4.71133	0.0119321	0.0522485	D-allose transport system permease protein AlsC
HS372_01984	APL_0947	-1.43674	5.07545	0.00740195	0.0364387	Transposase
HS372_00404	APL_1804	-1.43803	5.96742	0.00283526	0.0177744	hypothetical protein
HS372_01219	APL_0899	-1.44366	10.4008	0.000622785	0.00593616	Dihydrodipicolinate synthase
HS372_01036	-	-1.44713	6.18357	0.00199127	0.0139266	Acyl-coenzyme A:6-aminopenicillanic acid acyl-transferase
HS372_01275	APL_1321	-1.45029	5.70332	0.00304505	0.0186417	thiamine transporter membrane protein
HS372_00449	-	-1.45421	4.08355	0.043693	0.129023	Mu-like prophage protein gpG
HS372_02108	-	-1.45541	3.74138	0.0428142	0.127764	hypothetical protein
HS372_01228	-	-1.45554	6.19717	0.00208425	0.0143547	Sir2 family protein
HS372_00370	APL_1686	-1.4564	4.04312	0.0335331	0.108995	L-fucose mutarotase
HS372_02049	APL_0115	-1.46105	8.06936	0.000735543	0.00683783	Thymidylate synthase
HS372_00906	APL_2002	-1.46343	8.93502	0.000619317	0.00592812	TPR repeat-containing protein precursor
HS372_01545	APL_1651	-1.46617	6.74039	0.00128722	0.0102224	Lipid-binding protein
HS372_01178	APL_1534	-1.4763	6.10584	0.00173381	0.0127996	Multidrug resistance protein MdtH
HS372_01302	APL_2037	-1.47972	6.76501	0.00102726	0.00846929	Lipoprotein-releasing system ATP-binding protein LolD
HS372_01003	APL_0388	-1.48725	7.53086	0.000714476	0.0066971	Peptidase B
HS372_00111	APL_0379	-1.49486	9.66634	0.000415403	0.00426543	Anaerobic glycerol-3-phosphate dehydrogenase subunit A
HS372_00800	APL_2039	-1.49815	9.93617	0.00039674	0.00413012	Putative 2-hydroxyacid dehydrogenase
HS372_00864	-	-1.50069	7.50349	0.000689386	0.00648885	Heme/hemopexin utilization protein C precursor
HS372_01989	-	-1.50188	11.1642	0.000354066	0.0037551	Isocitrate dehydrogenase [NADP]
HS372_00675	-	-1.50316	5.9118	0.0018846	0.0133458	hypothetical protein
HS372_00527	-	-1.5041	9.12405	0.000421631	0.00430307	Site-specific recombinase XerC
HS372_01782	APL_1419	-1.50818	5.67561	0.00207943	0.0143547	Galactose/methyl galactoside import ATP-binding protein MglA
HS372_01698	-	-1.51667	5.00235	0.006253	0.0323239	hypothetical protein
HS372_02308	APL_0804	-1.51746	10.3005	0.000324409	0.00348971	Lipoteichoic acid synthase 1
HS372_01662	-	-1.52424	3.98838	0.0340354	0.109786	Putative phosphinothricin acetyltransferase YwnH
HS372_01807	-	-1.52551	7.2804	0.000828899	0.00730961	Restriction enzyme BgcI subunit beta
HS372_00460	-	-1.53509	5.7999	0.00167476	0.0125274	Phage-related minor tail protein
HS372_00131	APL_0212	-1.53543	7.28208	0.000555862	0.00544865	putative inorganic polyphosphate/ATP-NAD kinase
HS372_00094	-	-1.53969	5.62075	0.00267699	0.0172274	putative acetyltransferase
HS372_00933	APL_0382	-1.54554	7.37108	0.000506154	0.00508179	Riboflavin biosynthesis protein RibD
HS372_00318	-	-1.54675	6.41686	0.000993591	0.00828237	Pseudouridine-5'-phosphate glycosidase
HS372_02160	-	-1.54918	4.83967	0.0057937	0.0305794	Sporulation initiation inhibitor protein soj
HS372_01801	-	-1.55216	6.55365	0.000795472	0.00707469	Inner membrane protein YgaZ
HS372_01594	APL_0607	-1.55946	5.59705	0.0017484	0.012805	Putative NAD(P)H nitroreductase
HS372_01055	APL_0706	-1.56153	5.81648	0.00183382	0.0131601	Als operon repressor
HS372_01504	APL_1950	-1.57222	6.25593	0.000939205	0.00794631	hypothetical protein
HS372_00323	APL_1014	-1.57779	11.5722	0.000179005	0.00218414	Purine nucleoside phosphorylase deoD-type
HS372_01414	APL_0542	-1.57944	11.5266	0.000176188	0.00217411	Signal peptidase I
HS372_00232	APL_1300	-1.58518	9.16354	0.0002034	0.00238073	hypothetical protein
HS372_02169	-	-1.59003	5.27126	0.00273042	0.0173981	DNA topoisomerase 3
HS372_01778	APL_1392	-1.59125	6.97131	0.000422878	0.00430307	PTS system mannose-specific EIIC component
HS372_01536	-	-1.59796	4.60077	0.0069849	0.0350201	Transcriptional regulator kdgR
HS372_01668	APL_1165	-1.60446	4.70937	0.00668616	0.0340949	Anthranilate synthase component II
HS372_01434	APL_0206	-1.60611	8.03673	0.000237676	0.00272544	Inositol-1-monophosphatase
HS372_00065	-	-1.60799	7.19062	0.000316394	0.00343026	Alanine dehydrogenase 2
HS372_00413	APL_1711	-1.60856	6.87711	0.00036873	0.00389234	Peptide deformylase
HS372_01280	APL_1863	-1.60862	5.71078	0.00172764	0.0127959	Mannosyltransferase OCH1
HS372_02271	APL_1241	-1.61107	8.42966	0.000183666	0.00220522	Carbon starvation protein A
HS372_00991	APL_0084	-1.61457	8.62694	0.000185984	0.00221125	Thioredoxin reductase
HS372_00859	-	-1.61554	5.7916	0.00164604	0.0124361	hypothetical protein
HS372_00446	-	-1.62194	5.12961	0.00220467	0.0150423	hypothetical protein
HS372_00456	-	-1.62806	6.16276	0.000538746	0.00534206	Mu-like prophage tail sheath protein gpL
HS372_00733	-	-1.62822	5.49072	0.00153499	0.0117544	hypothetical protein
HS372_01443	APL_0321	-1.6314	9.51802	0.000130618	0.00172097	Disulfide oxidoreductase
HS372_00614	-	-1.641	6.83404	0.000317364	0.00343026	Inner membrane protein ybbJ
HS372_00063	APL_1560	-1.64618	7.41645	0.000209762	0.00243002	Ribosomal RNA small subunit methyltransferase B
HS372_02007	APL_1078	-1.65423	7.04262	0.000314936	0.00343026	Thioredoxin-M
HS372_00458	-	-1.655	5.33901	0.00194178	0.0136651	hypothetical protein
HS372_00211	APL_0374	-1.657	4.35818	0.00603582	0.0316503	Aquaglyceroporin
HS372_00322	APL_1015	-1.65989	9.73324	9.61304e-05	0.00134881	Deoxyribose-phosphate aldolase
HS372_00830	-	-1.66194	4.63783	0.00338979	0.0204201	Phosphate-import permease protein phnE
HS372_00845	APL_1549	-1.66547	6.07911	0.000539172	0.00534206	UDP-4-amino-4-deoxy-L-arabinose--oxoglutarate aminotransferase
HS372_01838	-	-1.66796	4.77718	0.0056822	0.0301316	pentapeptide MXKDX repeat protein
HS372_01229	-	-1.67396	3.51295	0.0199879	0.0751462	hypothetical protein
HS372_01873	APL_1364	-1.68005	8.8465	9.4318e-05	0.00133165	DnaA initiator-associating protein diaA
HS372_00619	-	-1.68037	5.42352	0.00102182	0.00845525	Ammonia transporter
HS372_01207	APL_0668	-1.68948	9.14974	8.59479e-05	0.00124459	putative iron uptake system component EfeM precursor
HS372_01766	-	-1.6925	4.92804	0.00223194	0.0150506	hypothetical protein
HS372_01282	APL_1229	-1.70933	5.08248	0.00207346	0.0143547	hypothetical protein
HS372_00213	APL_1048	-1.71314	9.22168	6.67436e-05	0.00101787	hypothetical protein
HS372_02104	-	-1.72105	5.70773	0.000559578	0.00544865	Xylose import ATP-binding protein XylG
HS372_00210	-	-1.72684	3.14147	0.0339102	0.10959	Aquaglyceroporin
HS372_00529	-	-1.72834	4.28004	0.0109584	0.0499945	hypothetical protein
HS372_01253	APL_1702	-1.7287	8.79629	6.30474e-05	0.000982235	HTH-type transcriptional regulator ulaR
HS372_02307	APL_0896	-1.73274	10.4423	4.45317e-05	0.000741584	hypothetical protein
HS372_01544	APL_1650	-1.73569	7.53866	9.16145e-05	0.00130162	F-type ATPase subunit b
HS372_01874	APL_1365	-1.73684	11.8276	4.01919e-05	0.000682658	Osmotically-inducible protein Y precursor
HS372_01336	-	-1.73866	5.22596	0.00157992	0.0120576	hypothetical protein
HS372_01054	-	-1.74059	4.89761	0.00189671	0.0133896	hypothetical protein
HS372_02222	APL_0313	-1.74154	6.87453	0.000139189	0.00180349	Deoxyguanosinetriphosphate triphosphohydrolase
HS372_01814	APL_1359	-1.74163	8.97137	5.0597e-05	0.000805184	Thiol:disulfide interchange protein DsbD precursor
HS372_01887	APL_0405	-1.75348	10.4235	3.64084e-05	0.000634727	GTP pyrophosphokinase
HS372_00112	APL_0380	-1.7553	8.95108	4.46461e-05	0.000741584	Anaerobic glycerol-3-phosphate dehydrogenase subunit B
HS372_01135	APL_1199	-1.76804	6.51107	0.000149314	0.00188436	hypothetical protein
HS372_00689	APL_0655	-1.7712	6.65546	0.000139713	0.00180349	hypothetical protein
HS372_00926	-	-1.78005	7.44584	6.40655e-05	0.00099126	Sulfate transport system permease protein CysW
HS372_01483	APL_1216	-1.78807	8.71291	3.5479e-05	0.000626148	S-ribosylhomocysteine lyase
HS372_00302	APL_1450	-1.79364	6.99047	7.82851e-05	0.00114835	Fructose-1,6-bisphosphatase class 1
HS372_01256	APL_1699	-1.79547	6.52285	0.000131034	0.00172097	Ascorbate-specific phosphotransferase enzyme IIA component
HS372_01108	-	-1.79997	4.13592	0.00606867	0.0316503	phage major tail tube protein
HS372_02304	APL_0762	-1.80071	11.1436	2.21552e-05	0.000442907	Rebeccamycin O-methyltransferase
HS372_02079	-	-1.80405	6.52461	0.000122056	0.00164122	L-idonate 5-dehydrogenase
HS372_01788	-	-1.80458	4.36961	0.0117239	0.0520318	transcriptional repressor DicA
HS372_01736	APL_1839	-1.81508	8.82132	2.64844e-05	0.000494448	Uridine phosphorylase
HS372_00626	APL_1172	-1.81629	3.22111	0.0452022	0.131757	Phosphoribosylamine--glycine ligase
HS372_00755	-	-1.81629	2.88083	0.0452022	0.131757	hypothetical protein
HS372_00848	-	-1.81656	5.85528	0.000193187	0.00227297	putative ABC transporter permease protein
HS372_00935	APL_0384	-1.82181	8.59466	2.58084e-05	0.000489619	Riboflavin biosynthesis protein ribBA
HS372_00993	APL_0418	-1.82604	6.2833	0.000143882	0.00183632	RNA-binding protein
HS372_02309	APL_0805	-1.83923	7.17097	4.64641e-05	0.000766149	hypothetical protein
HS372_00215	-	-1.83994	5.02319	0.000727725	0.0067931	hypothetical protein
HS372_02138	APL_0261	-1.84159	7.0999	4.98793e-05	0.000804838	Molybdenum transport system permease protein modB
HS372_00168	APL_0414	-1.84353	7.70152	3.29641e-05	0.000591	Undecaprenyl pyrophosphate synthase
HS372_00049	APL_1589	-1.84422	4.96532	0.000784482	0.00703651	IMPACT family member yigZ
HS372_00064	APL_1559	-1.8535	7.22659	3.93133e-05	0.000672794	Trk system potassium uptake protein trkA
HS372_00317	APL_1752	-1.86071	6.14528	0.000107439	0.00146208	Putative N-acetylmannosamine-6-phosphate 2-epimerase
HS372_00562	-	-1.86571	3.89301	0.00689176	0.0347511	hypothetical protein
HS372_00475	APL_1312	-1.87217	7.22508	3.07467e-05	0.000564689	3'(2'),5'-bisphosphate nucleotidase CysQ
HS372_02305	APL_0763	-1.88578	7.76657	1.92483e-05	0.000391729	hypothetical protein
HS372_01226	-	-1.88637	3.73898	0.0191374	0.0731494	D-ribose-binding periplasmic protein precursor
HS372_00231	APL_1301	-1.91019	9.41297	9.04321e-06	0.00022449	UDP-glucose 4-epimerase
HS372_01107	-	-1.9192	4.89267	0.000543898	0.00536535	Phage tail sheath protein
HS372_01952	-	-1.91952	8.56052	1.03852e-05	0.000244377	Gamma-glutamyltranspeptidase precursor
HS372_00340	APL_2018	-1.92435	4.39343	0.00529072	0.0285927	Phosphoribosylaminoimidazole-succinocarboxamide synthase
HS372_00415	APL_1697	-1.93944	6.11449	6.8184e-05	0.00102685	hypothetical protein
HS372_00450	-	-1.94529	5.5027	0.000124243	0.00166074	Mu-like prophage I protein
HS372_01348	-	-1.95335	7.0703	1.58941e-05	0.000338725	PTS system N-acetylgalactosamine-specific EIIC component 1
HS372_02110	-	-1.95445	5.3269	0.000171447	0.00212802	Neu5Ac permease
HS372_02094	-	-1.96038	5.63906	0.000111481	0.001508	putative symporter yidK
HS372_00682	APL_0974	-1.96082	5.99604	7.46335e-05	0.00110194	hypothetical protein
HS372_02127	APL_1315	-1.96184	10.4393	4.61448e-06	0.000122637	Heat shock protein 33
HS372_01850	-	-1.97063	5.17744	0.000392948	0.00410959	hypothetical protein
HS372_01844	APL_1388	-1.97246	5.7259	7.22495e-05	0.00107376	Inner membrane protein ypjD
HS372_00454	-	-1.9845	5.03133	0.000280917	0.00313707	Mu-like prophage protein gp37
HS372_01335	-	-1.99383	4.2252	0.00255104	0.0167038	hypothetical protein
HS372_01534	APL_1669	-1.99568	4.8148	0.000334323	0.00357932	D-ribose pyranase
HS372_00246	-	-2.00089	5.5279	0.000283294	0.00313707	anaerobic benzoate catabolism transcriptional regulator
HS372_00826	-	-2.0029	4.6285	0.00172689	0.0127959	Antitoxin MazE
HS372_01748	APL_1627	-2.0109	5.68367	4.91103e-05	0.000803914	Na(+)/dicarboxylate symporter
HS372_01349	-	-2.02871	6.5487	1.54338e-05	0.00033524	PTS system mannose-specific EIID component
HS372_00688	APL_0766	-2.0295	5.37818	0.00010129	0.00140376	ComEC family competence protein
HS372_01254	APL_1701	-2.04606	10.3316	1.90386e-06	5.8119e-05	putative L-ascorbate-6-phosphate lactonase ulaG
HS372_01615	-	-2.06041	5.80434	3.177e-05	0.000574147	EIICB-Glc
HS372_01957	-	-2.08822	5.10349	0.000135269	0.00176632	Transposase
HS372_01752	APL_0393	-2.09274	5.88013	2.3048e-05	0.000452743	2-isopropylmalate synthase
HS372_02103	-	-2.10377	6.32851	1.13769e-05	0.000262249	2,3-diketo-L-gulonate reductase
HS372_01803	-	-2.10866	5.80619	2.0932e-05	0.000422191	hypothetical protein
HS372_02122	-	-2.11862	5.78008	2.96744e-05	0.000549462	DoxX
HS372_00451	-	-2.11897	6.25378	9.4224e-06	0.000229366	Mu-like prophage major head subunit gpT
HS372_02074	-	-2.11933	7.99054	1.89501e-06	5.8119e-05	Alpha-xylosidase
HS372_01347	-	-2.12859	6.01956	1.16769e-05	0.000266446	Fructose-specific phosphotransferase enzyme IIB component
HS372_02022	APL_1304	-2.12981	4.68454	0.000283084	0.00313707	hypothetical protein
HS372_00052	-	-2.13764	4.19861	0.00185899	0.0132475	universal stress protein UspG
HS372_00152	-	-2.14211	9.43287	7.94478e-07	2.84877e-05	High-affinity nickel-transport protein
HS372_00374	-	-2.15488	5.00734	8.40839e-05	0.00122546	3D-(3,5/4)-trihydroxycyclohexane-1,2-dione hydrolase
HS372_01531	APL_1672	-2.16894	8.02275	1.14239e-06	3.79508e-05	D-ribose-binding periplasmic protein precursor
HS372_01163	APL_1462	-2.17487	5.91976	1.0653e-05	0.000248093	Iron-sulfur cluster insertion protein erpA
HS372_00410	-	-2.18909	5.80774	9.99048e-06	0.000239922	putative ABC transporter permease protein
HS372_01286	APL_0271	-2.19875	6.89693	2.07013e-06	6.23524e-05	putative ABC transporter ATP-binding protein
HS372_00615	-	-2.21872	7.92474	7.38338e-07	2.69017e-05	hypothetical protein
HS372_02216	-	-2.22602	7.99171	5.93172e-07	2.35083e-05	hypothetical protein
HS372_01793	-	-2.23417	2.99198	0.0144854	0.059604	hypothetical protein
HS372_01530	APL_1673	-2.23957	7.6945	6.99732e-07	2.63449e-05	Ribokinase
HS372_00319	-	-2.25251	5.3316	1.60735e-05	0.00033911	Pseudouridine kinase
HS372_00368	APL_1684	-2.26189	7.54376	5.21102e-07	2.16324e-05	L-fucose isomerase
HS372_00107	APL_1880	-2.26741	8.91007	2.38614e-07	1.1718e-05	Small-conductance mechanosensitive channel
HS372_00381	APL_1419	-2.28256	3.05365	0.00607288	0.0316503	Galactose/methyl galactoside import ATP-binding protein MglA
HS372_02028	-	-2.28256	3.1936	0.00607288	0.0316503	DoxX
HS372_00151	APL_0526	-2.29041	8.75343	1.94579e-07	9.98984e-06	ABC-type uncharacterized transport system, periplasmic component
HS372_01159	APL_1691	-2.30003	7.68762	3.167e-07	1.49047e-05	Inner membrane amino-acid ABC transporter permease protein yecS
HS372_01106	-	-2.33299	3.14038	0.0100337	0.0463521	hypothetical protein
HS372_00367	APL_1684	-2.33549	6.73107	6.56281e-07	2.51278e-05	L-fucose isomerase
HS372_00369	APL_1685	-2.34874	6.48667	9.68734e-07	3.36672e-05	L-fuculokinase
HS372_01533	APL_1670	-2.35156	7.58779	2.06911e-07	1.03869e-05	Ribose import ATP-binding protein RbsA
HS372_02066	APL_1964	-2.36012	3.6486	0.00436855	0.0247954	MazG nucleotide pyrophosphohydrolase domain protein
HS372_02067	APL_1018	-2.36283	5.4796	1.18408e-05	0.000267484	Putative KHG/KDPG aldolase
HS372_02109	-	-2.37814	3.55891	0.00288962	0.0179825	2,3-diketo-L-gulonate TRAP transporter small permease protein yiaM
HS372_01685	-	-2.41671	5.48528	3.72775e-06	0.000103439	Sialidase
HS372_00126	APL_1806	-2.42548	3.18886	0.00696616	0.0350201	Inner membrane protein ybaN
HS372_01783	APL_1671	-2.42912	5.86057	1.54565e-06	4.91778e-05	Ribose transport system permease protein rbsC
HS372_01733	-	-2.43863	7.67854	9.37232e-08	5.42873e-06	FMN-dependent NADH-azoreductase
HS372_00722	APL_0686	-2.44325	3.73436	0.000495363	0.00499565	hypothetical protein
HS372_01535	APL_1668	-2.45305	6.01031	9.86751e-07	3.37738e-05	Ribose operon repressor
HS372_02057	APL_1872	-2.45608	4.82377	2.6009e-05	0.000489619	D-alanyl-D-alanine carboxypeptidase
HS372_00801	APL_0004	-2.46678	10.4873	1.54488e-08	1.24639e-06	Superoxide dismutase [Cu-Zn] precursor
HS372_00192	APL_0107	-2.46829	10.1229	1.61574e-08	1.25861e-06	Propionate transporter
HS372_00045	APL_1947	-2.48557	5.77542	1.47535e-06	4.76117e-05	Sodium/proton antiporter nhaA
HS372_00408	-	-2.50657	6.29998	3.78914e-07	1.71194e-05	putative iron-regulated protein
HS372_01784	-	-2.53236	5.14999	3.5703e-06	0.000101599	Autoinducer 2-binding protein lsrB precursor
HS372_01532	APL_1671	-2.537	6.27994	2.6418e-07	1.26975e-05	Ribose transport system permease protein rbsC
HS372_01401	APL_0090	-2.54949	6.0193	4.26023e-07	1.88703e-05	Suppressor of F exclusion of phage T7
HS372_01180	APL_0377	-2.59214	5.88106	5.1229e-07	2.16324e-05	G-3-P permease
HS372_00444	-	-2.59436	3.15032	0.00237037	0.01581	hypothetical protein
HS372_00810	-	-2.63248	3.27044	0.0052473	0.0284944	Helix-turn-helix domain protein
HS372_00182	APL_1557	-2.63599	4.46702	2.58959e-05	0.000489619	hypothetical protein
HS372_01777	APL_1391	-2.65289	8.47838	3.37501e-09	3.31484e-07	EIIAB-Man
HS372_01906	APL_1254	-2.65652	5.49606	6.27911e-07	2.44561e-05	Na(+)/dicarboxylate symporter
HS372_00412	APL_1712	-2.67192	3.28473	0.00166513	0.0125274	hypothetical protein
HS372_00440	-	-2.69551	3.37987	0.000636793	0.00604418	hypothetical protein
HS372_01492	APL_0930	-2.69552	10.71	9.10635e-10	1.0827e-07	NifU-like protein
HS372_00411	-	-2.70814	6.24825	6.92305e-08	4.11557e-06	Hemin-binding periplasmic protein hmuT precursor
HS372_01346	-	-2.71165	7.74387	3.69894e-09	3.48163e-07	Putative tagatose-6-phosphate ketose/aldose isomerase
HS372_02069	-	-2.72015	6.90458	1.09406e-08	9.42983e-07	Uronate isomerase
HS372_00464	-	-2.82245	5.8938	4.1308e-08	2.78625e-06	Phage protein GP46
HS372_02068	APL_1019	-2.86045	6.34623	1.12707e-08	9.42983e-07	putative sugar kinase ydjH
HS372_02133	APL_1041	-2.86097	5.49968	1.03577e-07	5.70686e-06	hypothetical protein
HS372_00409	-	-2.90219	5.44625	9.95399e-08	5.62151e-06	Hemin import ATP-binding protein HmuV
HS372_02239	APL_0953	-2.96028	4.74943	2.26756e-06	6.74003e-05	hypothetical protein
HS372_00356	APL_1341	-2.96236	5.81118	2.41823e-08	1.70712e-06	G3P acyltransferase
HS372_01255	APL_1700	-2.96978	7.45265	2.41303e-10	3.20649e-08	Ascorbate-specific PTS system EIIC component
HS372_00592	-	-2.99266	3.00757	0.000739506	0.0068465	Transposase
HS372_02273	-	-3.13409	6.27112	5.50942e-10	6.91432e-08	putative transporter component
HS372_02070	-	-3.15632	5.60496	1.92333e-08	1.44827e-06	putative oxidoreductase
HS372_01345	-	-3.27814	7.51286	6.77647e-12	1.17754e-09	HTH-type transcriptional repressor glcR
HS372_00868	-	-3.29712	5.79255	1.01548e-09	1.14698e-07	Phosphohistidine phosphatase sixA
HS372_01537	-	-3.3202	6.68166	4.16419e-11	6.71922e-09	hypothetical protein
HS372_00095	-	-3.37585	3.00264	0.000575412	0.00557878	transcriptional regulator Hpr
HS372_01110	-	-3.45865	2.69944	0.0215665	0.0797362	Phage protein U
HS372_00380	APL_1671	-3.46425	3.53506	4.06483e-05	0.000685258	Ribose transport system permease protein rbsC
HS372_02071	-	-3.54409	7.56466	2.45116e-13	5.53718e-11	hypothetical protein
HS372_02073	-	-3.57796	7.63495	1.49992e-13	4.2354e-11	Neu5Ac permease
HS372_01285	APL_0272	-3.64736	11.1508	1.68783e-15	7.6256e-13	putative periplasmic iron-binding protein precursor
HS372_02072	-	-4.31054	6.6895	1.13975e-15	6.43672e-13	2,3-diketo-L-gulonate TRAP transporter small permease protein yiaM
HS372_00320	-	-4.34182	7.00367	1.6009e-16	1.80821e-13	Pyrimidine-specific ribonucleoside hydrolase rihB
HS372_00053	-	-4.37216	4.22926	2.29544e-08	1.67271e-06	putative nucleotidyltransferases
HS372_02256	APL_1254	-6.08139	2.34316	0.0127308	0.0545711	Na(+)/dicarboxylate symporter
