# Supplementary material for: Biofilm formation by virulent and non-virulent strains of Haemophilus parasuis
Source: Vet Res. 2014 Nov 27;45(1):104. doi: 10.1186/s13567-014-0104-9 (PMC4245831; doi:10.1186/s13567-014-0104-9)
Supplement: Additional file 5: — List of H. parasuis strain F9 genes differentially expressed in biofilm vs stationary phase cells. Differentially expressed genes in biofilm versus stationary H. parasuis cells (FDR < 0.05). Sorted by logFC. Actinobacillus pleuropneumoniae (App) first BLASTp hits are also shown. [file 13567_2014_104_MOESM5_ESM.xlsx]

## Sheet: Sheet1
Additinal file 5. Differentially expressed genes in biofilm versus stationary H. parasuis cells (P < 0.05). Sorted by logFC. A. pleuropneumoniae first BLASTp hits are also shown.
Gene	App	logFC	logCPM	PValue	FDR	Product
HS372_01499	-	8.3192	4.14142	1.50714e-08	3.43901e-07	hypothetical protein
HS372_02113	-	6.33269	2.7166	0.00417417	0.0137295	hypothetical protein
HS372_00749	-	5.87995	2.45572	0.0226768	0.0547882	hypothetical protein
HS372_00928	APL_1379	5.72468	9.84735	8.96184e-27	2.02448e-23	Cytochrome c551 peroxidase precursor
HS372_00611	-	5.6908	2.38176	0.0409646	0.0867282	hypothetical protein
HS372_00293	APL_0922	5.47306	2.51987	0.0409646	0.0867282	hypothetical protein
HS372_01332	-	5.47306	2.76372	0.0409646	0.0867282	hypothetical protein
HS372_01699	-	4.97592	9.39018	2.57911e-22	2.91311e-19	hypothetical protein
HS372_02083	APL_1425	4.793	8.17007	3.96634e-19	2.23999e-16	Cytochrome c-type protein NapC
HS372_00498	APL_1086	4.16	6.11589	1.38856e-11	9.80239e-10	Outer membrane protein W precursor
HS372_02084	APL_1426	4.0007	7.58877	6.46858e-14	8.5956e-12	Diheme cytochrome c NapB precursor
HS372_00677	-	3.94236	6.39985	1.72001e-11	1.1428e-09	Phage-related protein
HS372_02196	APL_1972	3.83286	8.98649	1.16221e-15	2.62544e-13	50S ribosomal protein L33
HS372_00296	APL_1473	3.69336	10.1194	2.55878e-15	4.81689e-13	30S ribosomal protein S21
HS372_01512	APL_0190	3.60298	7.34458	3.29567e-12	2.56722e-10	Hin recombinational enhancer-binding protein
HS372_00181	APL_1558	3.6009	9.88209	8.90521e-15	1.54745e-12	30S ribosomal protein S20
HS372_00676	-	3.57204	6.48365	5.95135e-11	3.20098e-09	hypothetical protein
HS372_00568	-	3.55383	2.94602	0.00213372	0.0077493	hypothetical protein
HS372_00291	APL_1350	3.54571	8.12515	4.35934e-13	4.92388e-11	hypothetical protein
HS372_01363	APL_0623	3.53837	10.3817	1.33233e-14	2.14981e-12	Cell division protein ZapB
HS372_01085	-	3.47959	6.41591	1.16744e-10	5.61118e-09	hypothetical protein
HS372_01236	-	3.46154	3.68952	0.00334606	0.0113665	hypothetical protein
HS372_01865	-	3.42521	7.10864	2.65193e-11	1.66408e-09	hypothetical protein
HS372_00736	-	3.36295	2.94223	0.00528154	0.0166088	hypothetical protein
HS372_01384	APL_0614	3.35198	8.45612	2.81439e-12	2.35471e-10	ATP-dependent dethiobiotin synthetase BioD 1
HS372_02288	APL_0487	3.3411	9.0986	7.1594e-13	7.3514e-11	50S ribosomal protein L25
HS372_00711	APL_0910	3.27876	7.92952	1.49337e-11	1.02228e-09	28 kDa outer membrane protein
HS372_02129	APL_0247	3.23725	10.5346	1.05612e-12	9.94073e-11	hypothetical protein
HS372_01732	-	3.1429	2.88792	0.0134121	0.0356866	hypothetical protein
HS372_01603	-	3.13853	6.35704	5.94316e-09	1.50849e-07	putative HTH-type transcriptional regulator
HS372_02087	APL_1429	3.01868	10.2968	2.87157e-11	1.75321e-09	Periplasmic nitrate reductase precursor
HS372_00082	-	3.01446	9.2413	3.59241e-11	2.08084e-09	hypothetical protein
HS372_01905	APL_1369	3.00797	6.1724	3.65322e-08	7.30321e-07	Cytochrome c-type biogenesis protein CcmD
HS372_01846	-	3.00066	5.42525	1.38477e-06	1.54861e-05	hypothetical protein
HS372_00731	-	2.99842	6.38114	3.36959e-08	6.79634e-07	Phage anti-repressor protein
HS372_00712	APL_0910	2.9943	5.76284	1.31072e-07	2.2448e-06	D-methionine-binding lipoprotein metQ precursor
HS372_00542	APL_0968	2.99239	8.4118	1.51488e-10	7.1294e-09	hypothetical protein
HS372_00046	APL_1938	2.99131	10.0688	3.21495e-11	1.9112e-09	50S ribosomal protein L34
HS372_00523	-	2.93313	7.06681	3.7938e-09	1.09874e-07	SirA-like protein
HS372_02085	APL_1427	2.92653	8.08141	2.41382e-09	7.36867e-08	Putative electron transport protein yccM
HS372_00867	APL_0187	2.91479	9.95775	9.91809e-11	4.97888e-09	Pyruvate kinase II
HS372_00144	APL_0361	2.88833	9.26541	1.96328e-10	9.05114e-09	Autonomous glycyl radical cofactor
HS372_00638	-	2.88315	2.8841	0.0348666	0.0765439	hypothetical protein
HS372_02091	APL_1821	2.86308	9.09952	3.62732e-10	1.46324e-08	50S ribosomal protein L31 type B
HS372_01564	-	2.85272	5.70781	9.23983e-07	1.14686e-05	hypothetical protein
HS372_01389	APL_1036	2.8524	13.4332	9.13113e-11	4.688e-09	Formate acetyltransferase 1
HS372_01742	APL_1509	2.85139	9.0207	3.52766e-10	1.44891e-08	Protein-export protein secB
HS372_00254	APL_0205	2.83144	6.48692	1.29793e-07	2.2448e-06	putative methyltransferase
HS372_01283	APL_1228	2.78531	6.8819	1.75261e-08	3.84384e-07	Translation initiation factor IF-1
HS372_01321	-	2.77432	4.66757	2.20899e-05	0.000168017	hypothetical protein
HS372_01481	APL_0054	2.77432	4.77832	2.20899e-05	0.000168017	Glutaredoxin-1
HS372_00949	-	2.77301	12.8211	2.6136e-10	1.13541e-08	hypothetical protein
HS372_00486	APL_0682	2.75216	8.94064	1.30273e-09	4.52139e-08	Hypoxanthine phosphoribosyltransferase
HS372_00105	APL_1899	2.75165	9.99279	6.49516e-10	2.47958e-08	Inorganic pyrophosphatase
HS372_02086	APL_1428	2.73514	8.90583	3.89557e-09	1.11393e-07	quinol dehydrogenase periplasmic component
HS372_01992	APL_1298	2.72424	7.76374	7.83969e-09	1.96776e-07	Adenylate kinase
HS372_01867	-	2.70272	9.35788	1.9558e-09	6.22274e-08	hypothetical protein
HS372_01695	-	2.67366	8.4899	4.15386e-09	1.15846e-07	Type-2 restriction enzyme HincII
HS372_02152	APL_0114	2.65027	10.5123	1.79973e-09	5.86462e-08	hypothetical protein
HS372_00516	-	2.64008	6.1488	1.49597e-06	1.64048e-05	hypothetical protein
HS372_01197	-	2.631	4.56438	0.000511792	0.00235466	hypothetical protein
HS372_02241	-	2.61236	10.783	2.65309e-09	7.9911e-08	hypothetical protein
HS372_00658	APL_0659	2.6083	4.87214	4.81313e-05	0.000315156	N5-carboxyaminoimidazole ribonucleotide mutase
HS372_02370	APL_0373	2.6052	9.07305	5.50905e-09	1.48154e-07	hypothetical protein
HS372_01880	APL_1287	2.60479	6.15235	1.93025e-06	2.05681e-05	hypothetical protein
HS372_01249	-	2.56838	4.68786	0.000129619	0.000741291	hypothetical protein
HS372_00754	-	2.54505	6.84531	1.84956e-07	3.02765e-06	hypothetical protein
HS372_00945	APL_1440	2.53717	10.1732	8.11941e-09	1.99367e-07	High-affinity zinc uptake system protein znuA precursor
HS372_00639	-	2.52855	8.427	2.58089e-08	5.44881e-07	hypothetical protein
HS372_01337	-	2.50472	9.72178	1.3761e-08	3.20475e-07	putative transcriptional regulator
HS372_00596	-	2.50231	8.67477	3.3604e-08	6.79634e-07	Prophage CP4-57 integrase
HS372_01869	-	2.48379	12.0244	1.06704e-08	2.53731e-07	hypothetical protein
HS372_01847	APL_1060	2.46585	10.5875	1.7194e-08	3.80796e-07	hypothetical protein
HS372_00147	APL_1894	2.45474	6.57537	5.98377e-07	7.99842e-06	hypothetical protein
HS372_00200	APL_1169	2.45162	10.7358	2.12801e-08	4.57826e-07	50S ribosomal protein L9
HS372_01920	-	2.4482	7.7972	1.0523e-07	1.85715e-06	putative transcriptional regulator
HS372_00618	APL_0365	2.42906	9.53973	4.69434e-08	9.14183e-07	ATP-dependent RNA helicase HrpA
HS372_00290	-	2.42293	4.54844	0.000325735	0.00158928	Cadmium, cobalt and zinc/H(+)-K(+) antiporter
HS372_01167	APL_2000	2.41057	11.149	2.96579e-08	6.15071e-07	50S ribosomal protein L27
HS372_01553	APL_0816	2.40636	8.17783	1.56346e-07	2.59696e-06	Membrane-bound lytic murein transglycosylase A precursor
HS372_02119	APL_1719	2.39574	13.1756	2.96781e-08	6.15071e-07	50S ribosomal protein L1
HS372_01700	APL_1262	2.38847	8.27322	1.32389e-07	2.24862e-06	Copper export regulator
HS372_00966	APL_1323	2.37494	8.72642	1.59795e-07	2.63486e-06	Phosphoenolpyruvate-protein phosphotransferase
HS372_00775	APL_0520	2.37091	7.47226	4.71727e-07	6.66197e-06	Phage anti-repressor protein
HS372_01978	-	2.36744	8.09612	1.97119e-07	3.18066e-06	hypothetical protein
HS372_01147	-	2.36376	5.76641	2.59335e-05	0.000191655	PIN domain protein
HS372_01964	-	2.36264	4.0464	0.00528628	0.0166088	Transposase
HS372_00773	-	2.36262	10.0459	6.47283e-08	1.21851e-06	ProP expression regulator
HS372_01684	APL_1769	2.35072	9.33194	1.09798e-07	1.92274e-06	30S ribosomal protein S17
HS372_01582	-	2.33154	3.29357	0.0270427	0.0625276	hypothetical protein
HS372_01630	APL_1900	2.33154	3.17322	0.0270427	0.0625276	tRNA1(Val) (adenine(37)-N6)-methyltransferase
HS372_00938	-	2.31496	3.58467	0.0230709	0.0552474	beta-methylgalactoside transporter inner membrane component
HS372_00602	-	2.30111	4.14335	0.00348955	0.0118184	Phage small terminase subunit
HS372_00578	-	2.29756	4.41909	0.0014361	0.00558372	Tetracycline repressor protein class B from transposon Tn10
HS372_02355	APL_0861	2.28851	7.66625	9.40396e-07	1.16085e-05	hypothetical protein
HS372_00522	APL_0731	2.28625	5.64555	3.7123e-05	0.000254897	hypothetical protein
HS372_01891	APL_0132	2.27334	7.53314	1.25995e-06	1.43749e-05	Pyrimidine 5'-nucleotidase YjjG
HS372_02240	-	2.27008	11.5483	1.38908e-07	2.3244e-06	hypothetical protein
HS372_02090	APL_1822	2.26454	6.16428	1.00886e-05	8.69857e-05	50S ribosomal protein L36 2
HS372_00985	-	2.26322	6.7329	3.86174e-06	3.84488e-05	hypothetical protein
HS372_01579	APL_1236	2.25418	7.61876	1.45696e-06	1.61336e-05	Maltose/maltodextrin import ATP-binding protein MalK
HS372_01583	APL_0474	2.2396	7.82264	1.00607e-06	1.21535e-05	hypothetical protein
HS372_00730	-	2.23753	3.70267	0.0322922	0.072012	hypothetical protein
HS372_02356	APL_0862	2.22536	9.26798	4.71853e-07	6.66197e-06	tRNA pseudouridine synthase C
HS372_01325	APL_1789	2.21988	9.36274	5.14546e-07	7.08756e-06	50S ribosomal protein L19
HS372_00632	-	2.21887	9.28713	4.14452e-07	6.10493e-06	putative membrane protein
HS372_01091	-	2.21733	3.08484	0.041032	0.0867897	hypothetical protein
HS372_02009	APL_1423	2.21591	7.34526	2.01322e-06	2.12517e-05	Putative esterase
HS372_01365	APL_0678	2.2138	10.1723	3.49197e-07	5.32997e-06	Elongation factor P
HS372_00668	-	2.21159	7.4895	2.17259e-06	2.28273e-05	hypothetical protein
HS372_01168	APL_1999	2.20284	10.5588	3.69797e-07	5.60652e-06	50S ribosomal protein L21
HS372_00488	APL_0846	2.20069	7.30795	3.23513e-06	3.28206e-05	Putative peroxiredoxin bcp
HS372_00198	APL_1170	2.19702	9.39324	5.8551e-07	7.87302e-06	Primosomal replication protein n
HS372_01879	APL_1288	2.19177	8.36844	1.17177e-06	1.37152e-05	putative NTP binding protein (contains STAS domain)
HS372_01480	-	2.18844	8.6646	8.06641e-07	1.02371e-05	hypothetical protein
HS372_00586	APL_1375	2.18676	3.71454	0.013231	0.035288	Oxaloacetate decarboxylase gamma chain
HS372_02118	APL_1718	2.18041	11.7839	3.87901e-07	5.8418e-06	50S ribosomal protein L11
HS372_01284	APL_0130	2.17481	8.81066	9.70513e-07	1.18508e-05	Putative ribosome biogenesis GTPase RsgA
HS372_00186	APL_0283	2.17456	6.9373	7.06815e-06	6.57076e-05	Holliday junction ATP-dependent DNA helicase RuvA
HS372_01926	APL_1275	2.16918	9.74741	7.0266e-07	9.22854e-06	Glutamate--tRNA ligase
HS372_00083	APL_0367	2.16232	10.5354	5.57249e-07	7.54873e-06	HSP-70 cofactor
HS372_00391	APL_1640	2.15915	12.5305	4.71789e-07	6.66197e-06	putative FKBP-type peptidyl-prolyl cis-trans isomerase
HS372_00654	APL_0285	2.15604	7.41223	3.90303e-06	3.8502e-05	3-demethylubiquinone-9 3-methyltransferase
HS372_02033	-	2.15572	3.30527	0.0322922	0.072012	hypothetical protein
HS372_01585	APL_0476	2.15384	7.84158	3.13132e-06	3.2153e-05	Penicillin-binding protein 4 precursor
HS372_02343	APL_0835	2.14869	9.68197	8.40297e-07	1.06046e-05	Deoxycytidine triphosphate deaminase
HS372_00814	APL_0583	2.14122	9.08494	1.2885e-06	1.46268e-05	Inner membrane protein yejM
HS372_01636	APL_1130	2.13738	7.78466	3.8636e-06	3.84488e-05	putative protease yhbU precursor
HS372_01073	-	2.10275	4.09557	0.00813533	0.0235612	hypothetical protein
HS372_01103	-	2.0957	4.68984	0.000974164	0.00412061	CMP-N-acetylneuraminate-beta-galactosamide- alpha-2,3-sialyltransferase
HS372_01525	-	2.08083	6.27312	2.8468e-05	0.000208796	HTH-type transcriptional regulator gltR
HS372_00521	APL_0730	2.07387	6.69771	1.67739e-05	0.000132955	x96 protein
HS372_00540	APL_0783	2.07314	10.7892	1.44814e-06	1.6115e-05	Helix-destabilizing protein
HS372_01119	-	2.07136	4.49826	0.00202491	0.00743784	hypothetical protein
HS372_00637	-	2.06898	3.48274	0.0452022	0.0932527	P2 phage tail completion protein R (GpR)
HS372_01017	APL_1885	2.06898	3.37807	0.0452022	0.0932527	hypothetical protein
HS372_00582	-	2.05966	8.26574	4.62876e-06	4.50706e-05	Phosphoribosylglycinamide formyltransferase
HS372_00734	-	2.05948	6.23734	4.7569e-05	0.00031329	hypothetical protein
HS372_02002	APL_0200	2.05633	3.4616	0.0245106	0.0579509	Type IV pilus biogenesis and competence protein pilQ precursor
HS372_01099	APL_1608	2.05562	6.32605	3.37377e-05	0.000235955	hypothetical protein
HS372_02184	APL_1819	2.0552	11.9922	1.51188e-06	1.64689e-05	Fatty acid synthase acyl carrier protein
HS372_01513	APL_0189	2.05316	8.59405	3.74774e-06	3.76273e-05	putative tRNA-dihydrouridine synthase
HS372_00984	APL_0421	2.03729	6.67556	3.32243e-05	0.000233086	lipopolysaccharide core biosynthesis protein
HS372_01743	APL_1508	2.0261	7.19294	2.59612e-05	0.000191655	hypothetical protein
HS372_02012	APL_0433	2.01447	7.33948	1.27364e-05	0.000106083	Peptide methionine sulfoxide reductase MsrB
HS372_00284	-	2.0133	6.80998	3.28021e-05	0.000230841	DNA topoisomerase 1
HS372_01140	APL_0755	2.00864	9.50428	4.1528e-06	4.07877e-05	Enoyl-[acyl-carrier-protein] reductase [NADH] FabI
HS372_02317	-	2.0042	4.87974	0.00140429	0.00548839	putative protein involved in stress response
HS372_00837	APL_1218	2.00388	10.4197	3.20465e-06	3.2757e-05	Ferric uptake regulation protein
HS372_00299	-	2.00329	6.75764	2.32406e-05	0.000175587	hypothetical protein
HS372_00517	-	1.99464	5.89162	0.00031691	0.0015631	Maltose-binding periplasmic proteins/domains
HS372_00772	-	1.98887	5.08716	0.000530164	0.00243423	LexA regulated protein
HS372_01250	-	1.98564	6.58647	3.88776e-05	0.000262224	cold shock-like protein CspC
HS372_00286	APL_1142	1.98019	7.18866	2.18644e-05	0.00016743	Regulatory protein recX
HS372_00059	-	1.97923	5.76539	0.000361501	0.00174867	hypothetical protein
HS372_02259	APL_1160	1.96917	8.85672	8.72933e-06	7.76361e-05	Ribosomal large subunit pseudouridine synthase B
HS372_01921	-	1.96508	6.32345	9.23931e-05	0.00055316	hypothetical protein
HS372_01064	APL_0709	1.95917	7.99029	1.44861e-05	0.000118138	hypothetical protein
HS372_00532	-	1.95241	7.55179	1.76698e-05	0.000138597	putative crown gall tumor protein VirC1
HS372_00862	APL_0073	1.95121	7.59537	1.67645e-05	0.000132955	Monothiol glutaredoxin
HS372_02235	-	1.94397	7.26119	3.08924e-05	0.00022217	Modification methylase HindIII
HS372_00726	APL_0743	1.94357	8.17171	1.14324e-05	9.63645e-05	Preprotein translocase band 1 subunit
HS372_01824	APL_1112	1.93748	4.75389	0.00289243	0.0100678	23S rRNA (uracil(747)-C(5))-methyltransferase RlmC
HS372_01970	APL_1918	1.93575	9.5613	7.72743e-06	6.98116e-05	putative phospholipid-binding lipoprotein mlaA precursor
HS372_02151	APL_0113	1.93501	7.9451	1.57953e-05	0.00012707	hypothetical protein
HS372_01878	APL_1289	1.93419	10.5245	6.44163e-06	6.06319e-05	hypothetical protein
HS372_02342	APL_0834	1.92394	8.59546	1.38674e-05	0.000113502	Uridine kinase
HS372_02194	-	1.92367	9.56019	8.90228e-06	7.88637e-05	hypothetical protein
HS372_01482	APL_0053	1.90139	8.03408	3.1304e-05	0.000223784	hypothetical protein
HS372_02279	APL_1757	1.89651	9.79824	1.10805e-05	9.48141e-05	Fumarate hydratase class II
HS372_00939	APL_0882	1.89063	8.26289	1.94973e-05	0.000151887	hypothetical protein
HS372_01372	-	1.88913	4.47626	0.00512978	0.0162072	hypothetical protein
HS372_01581	APL_0724	1.88913	4.09855	0.00512978	0.0162072	putative lipoprotein yceB precursor
HS372_00839	APL_1129	1.88732	6.69289	6.8824e-05	0.000434283	cytochrome b562
HS372_02236	-	1.88543	9.40044	1.30376e-05	0.000107489	putative methylase
HS372_01199	APL_0590	1.88425	4.90048	0.00261795	0.0091689	Exopolysaccharide biosynthesis protein
HS372_01595	APL_1608	1.88165	6.40646	0.000120757	0.000701261	hypothetical protein
HS372_00341	APL_1493	1.88096	4.77474	0.00241222	0.00854429	Quercetin 2,3-dioxygenase
HS372_01890	APL_0131	1.88014	8.1484	2.39997e-05	0.000180118	Gcv operon activator
HS372_01079	-	1.87683	5.56351	0.000951973	0.00403472	Plasmid maintenance system killer protein
HS372_00641	-	1.8727	3.66069	0.0254753	0.0599466	phage lysis regulatory protein, LysB family
HS372_00224	APL_1454	1.86171	8.4365	3.40119e-05	0.000237139	Phosphoglucosamine mutase
HS372_01198	-	1.86082	6.4063	0.000177085	0.00097096	hypothetical protein
HS372_01500	-	1.85821	7.85956	3.89074e-05	0.000262224	chromosome segregation protein
HS372_02358	APL_0864	1.85581	8.12752	3.02925e-05	0.000220035	hypothetical protein
HS372_01942	-	1.85215	8.02685	3.49617e-05	0.000242265	Poly(3-hydroxybutyrate) depolymerase
HS372_01979	-	1.85105	7.52238	5.07777e-05	0.000328452	hypothetical protein
HS372_01067	-	1.84795	5.16674	0.000909654	0.00386988	ABC-type uncharacterized transport system, periplasmic component
HS372_00977	APL_1065	1.83503	8.28119	3.224e-05	0.000229026	hypothetical protein
HS372_00557	-	1.83041	7.99315	3.86124e-05	0.000261938	hypothetical protein
HS372_00583	APL_1378	1.82893	6.46041	0.000178085	0.00097408	hypothetical protein
HS372_02341	APL_0611	1.82605	5.64042	0.000881508	0.00377145	putative endopeptidase Spr precursor
HS372_00633	-	1.82485	8.08152	3.76774e-05	0.000256365	hypothetical protein
HS372_01918	APL_1273	1.81582	6.30204	0.000268881	0.00137111	putative O-linked N-acetylglucosamine transferase, SPINDLY family
HS372_00297	APL_1396	1.80972	6.65736	0.000137903	0.000781672	hypothetical protein
HS372_02298	APL_1801	1.80559	7.74546	8.18177e-05	0.000502245	hypothetical protein
HS372_00671	-	1.80378	9.3635	3.25303e-05	0.000229643	Aerobic respiration control sensor protein ArcB
HS372_02197	APL_1971	1.80271	11.6042	2.15603e-05	0.000166228	50S ribosomal protein L28
HS372_01646	APL_1721	1.80205	10.0685	2.5086e-05	0.000187027	hypothetical protein
HS372_01819	-	1.78602	6.13724	0.000363395	0.00175408	Lipooligosaccharide biosynthesis protein lex-1
HS372_00617	APL_1476	1.78258	10.6795	2.9216e-05	0.0002129	Tyrosine--tRNA ligase
HS372_01936	-	1.78238	7.76314	8.01883e-05	0.000494933	UDP-N-acetylglucosamine kinase
HS372_01709	-	1.77913	4.68069	0.0056822	0.0175837	Antitoxin HipB
HS372_00487	APL_0845	1.77073	7.94015	8.6751e-05	0.000526802	D,D-heptose 1,7-bisphosphate phosphatase
HS372_01222	APL_0460	1.76176	10.2897	3.75031e-05	0.00025595	Outer membrane protein P5 precursor
HS372_00493	APL_0919	1.7605	9.87206	3.9753e-05	0.000266475	putative TonB-dependent receptor precursor
HS372_01580	APL_0847	1.75874	6.63705	0.000278548	0.00141085	Oxygen-independent coproporphyrinogen-III oxidase
HS372_00313	APL_1961	1.75849	9.55674	4.32847e-05	0.000288437	Host factor-I protein
HS372_01459	APL_0335	1.75324	8.06765	7.67353e-05	0.000476223	Nitrogen regulatory protein
HS372_01696	-	1.74826	8.01872	9.36695e-05	0.000555379	Modification methylase TaqI
HS372_01324	APL_1788	1.74646	11.3091	3.90028e-05	0.000262224	tRNA (guanine-N(1)-)-methyltransferase
HS372_00510	APL_0629	1.73874	11.2418	4.14043e-05	0.000276723	Alkaline phosphatase synthesis transcriptional regulatory protein phoP
HS372_00979	APL_0832	1.73472	10.0148	5.00133e-05	0.000326532	2,3-bisphosphoglycerate-dependent phosphoglycerate mutase
HS372_00706	APL_1000	1.73259	9.5537	5.98176e-05	0.000381717	Cell division inhibitor MinD
HS372_01276	APL_0100	1.72969	6.11852	0.000768323	0.00336055	Cytochrome c-552 precursor
HS372_02078	APL_1666	1.72838	8.55528	7.39219e-05	0.000462575	Thermoresistant gluconokinase
HS372_00071	APL_1348	1.72424	6.11548	0.000645128	0.00287445	hypothetical protein
HS372_00531	-	1.7194	5.61117	0.00107827	0.00444491	hypothetical protein
HS372_01818	APL_0987	1.7165	11.4733	5.04337e-05	0.000328058	High temperature protein G
HS372_00226	APL_1452	1.71616	6.76608	0.000341333	0.00165822	D-3-phosphoglycerate dehydrogenase
HS372_01362	APL_0622	1.71512	6.08881	0.000856742	0.00369	Thymidine kinase
HS372_00918	APL_0448	1.71	10.0303	6.01972e-05	0.000383057	hypothetical protein
HS372_02023	APL_1303	1.70501	8.08599	0.000121452	0.000703486	cell division protein ZipA
HS372_01148	-	1.69297	7.50088	0.000207457	0.00111317	recombination protein F
HS372_02281	-	1.68509	4.64134	0.00725997	0.0214383	hypothetical protein
HS372_02168	-	1.68426	4.73363	0.0101384	0.0285091	hypothetical protein
HS372_01586	APL_1073	1.68307	6.71689	0.000509235	0.00234768	hypothetical protein
HS372_01377	-	1.68304	7.4014	0.000254801	0.00131415	Primosomal replication protein N''
HS372_00197	-	1.68289	10.5954	7.65531e-05	0.000476223	30S ribosomal protein S6
HS372_00751	-	1.68063	7.16892	0.000307305	0.00152572	putative phage-encoded protein
HS372_01387	-	1.67876	7.33793	0.000240497	0.00126345	hypothetical protein
HS372_01647	APL_1945	1.67857	4.14696	0.0264977	0.0615826	4'-phosphopantetheinyl transferase sfp
HS372_00610	-	1.67823	7.55111	0.000187184	0.00101892	hypothetical protein
HS372_00816	APL_0904	1.66633	8.60904	0.000133068	0.00075909	3-deoxy-D-manno-octulosonic acid kinase
HS372_01241	APL_0042	1.66022	6.91917	0.000620402	0.00278626	23S rRNA (guanosine-2'-O-)-methyltransferase RlmB
HS372_01840	-	1.65481	4.59536	0.0087349	0.025009	hypothetical protein
HS372_00468	-	1.65356	8.80679	0.000141515	0.000797214	hypothetical protein
HS372_01835	-	1.65296	6.10727	0.000828016	0.00358331	hypothetical protein
HS372_01334	-	1.65008	5.40183	0.00359568	0.0121234	hypothetical protein
HS372_00373	-	1.64686	4.38282	0.0114634	0.0314651	5-dehydro-2-deoxygluconokinase
HS372_01146	-	1.64367	9.23684	0.000140509	0.000793527	Type-1 restriction enzyme R protein
HS372_01929	-	1.64304	9.01818	0.000154342	0.000863724	Serine protease espP precursor
HS372_01366	APL_0677	1.63627	8.55235	0.000175431	0.000964231	hypothetical protein
HS372_01084	APL_0753	1.63412	7.94576	0.000248561	0.00129676	Esterase ybfF
HS372_02227	APL_0235	1.62937	4.71809	0.00908383	0.025936	hypothetical protein
HS372_02013	APL_0434	1.62913	11.3729	0.000115581	0.000672931	Glyceraldehyde-3-phosphate dehydrogenase A
HS372_00553	-	1.62636	4.08144	0.0264977	0.0615826	hypothetical protein
HS372_00539	APL_0562	1.62212	10.343	0.000135419	0.000770557	Ornithine/acetylornithine aminotransferase
HS372_00917	-	1.62088	7.36107	0.000395388	0.00188038	Formyltetrahydrofolate deformylase
HS372_00483	APL_0604	1.6197	8.61583	0.000209387	0.00112087	Ferrous-iron efflux pump FieF
HS372_01549	-	1.61906	5.69438	0.00173574	0.00651335	hypothetical protein
HS372_01473	APL_0301	1.61671	6.17962	0.00166121	0.00631765	hypothetical protein
HS372_02382	-	1.61493	3.8059	0.0444891	0.0923721	hypothetical protein
HS372_01671	-	1.60368	6.33118	0.00126859	0.00509015	hypothetical protein
HS372_01584	APL_0475	1.60304	6.60086	0.000947718	0.00402424	Trp operon repressor
HS372_00959	APL_0874	1.60224	7.61801	0.000446468	0.00210558	DNA polymerase III subunit delta
HS372_01977	-	1.59709	7.85894	0.000300113	0.00149659	hypothetical protein
HS372_02297	APL_0868	1.59607	10.4624	0.000174395	0.000960872	Serine--tRNA ligase
HS372_02098	APL_1479	1.58782	4.48478	0.02672	0.0619718	Soluble secreted antigen MPT53 precursor
HS372_00484	APL_0603	1.58371	7.59789	0.000507714	0.00234545	hypothetical protein
HS372_01573	APL_0176	1.58288	7.77033	0.0004922	0.00227844	Poly(A) polymerase precursor
HS372_01820	APL_0978	1.57933	7.50577	0.000454448	0.00212546	HTH-type transcriptional activator CmpR
HS372_00603	-	1.57845	6.49324	0.00106193	0.00438558	hypothetical protein
HS372_01218	APL_0809	1.57752	10.4982	0.000206209	0.00110911	Lysine--tRNA ligase, heat inducible
HS372_02154	-	1.57426	8.28099	0.00034287	0.00166211	Release factor glutamine methyltransferase
HS372_00185	APL_1270	1.57412	5.86772	0.00237374	0.00847122	hypothetical protein
HS372_01247	-	1.56694	8.99997	0.000280672	0.00141843	Class B acid phosphatase precursor
HS372_00436	-	1.56366	9.40047	0.000258053	0.00132788	hypothetical protein
HS372_00566	-	1.55994	4.56128	0.0152297	0.0396359	hypothetical protein
HS372_00534	-	1.55967	9.62501	0.000254206	0.00131408	hypothetical protein
HS372_00471	-	1.55489	6.97372	0.00108513	0.00444883	putative phage-encoded protein
HS372_01987	APL_0854	1.55182	5.02074	0.0111591	0.0306672	5,10-methylenetetrahydrofolate reductase
HS372_00894	APL_1028	1.54951	9.01461	0.000334209	0.00162711	Glycosyltransferase family 25 (LPS biosynthesis protein)
HS372_01785	-	1.54058	7.57823	0.000600648	0.00271917	hypothetical protein
HS372_01042	APL_1113	1.53916	10.9918	0.000264333	0.00135403	Enolase
HS372_00372	-	1.53844	8.60977	0.000380433	0.0018309	putative HTH-type transcriptional regulator ybbH
HS372_02377	-	1.53842	10.1096	0.000285134	0.00143488	putative transcriptional regulator
HS372_01232	-	1.53705	5.60822	0.00646921	0.0194076	hypothetical protein
HS372_00253	APL_0591	1.53361	10.6608	0.000285197	0.00143488	putative phosphomannomutase
HS372_01456	-	1.53343	6.64594	0.00145866	0.00566171	hypothetical protein
HS372_01683	APL_1768	1.53335	8.31278	0.000461372	0.00215338	50S ribosomal protein L29
HS372_01501	-	1.53188	6.97658	0.00102056	0.00426936	Putative colanic biosynthesis UDP-glucose lipid carrier transferase
HS372_00287	APL_1143	1.53058	11.5247	0.000277637	0.0014094	Recombinase A
HS372_01078	-	1.52868	6.73053	0.0014123	0.00551018	putative HTH-type transcriptional regulator ybaQ
HS372_00267	APL_0111	1.52688	4.62121	0.0183322	0.0461678	hypothetical protein
HS372_00060	APL_1206	1.51839	6.73383	0.00138848	0.00545197	putative ribonuclease FitB
HS372_00388	APL_1643	1.51592	4.37366	0.043693	0.09097	tRNA 2-thiouridine synthesizing protein C
HS372_00252	-	1.513	8.33157	0.000536811	0.00245477	FMN-dependent NADH-azoreductase
HS372_01353	APL_0440	1.50704	8.25897	0.000675835	0.00300355	putative glutamine amidotransferase
HS372_00986	APL_1472	1.50616	9.0742	0.000482077	0.00224538	dTDP-glucose 4,6-dehydratase 2
HS372_00967	APL_1322	1.50261	9.16303	0.000447921	0.00210803	Phosphocarrier protein HPr
HS372_01503	-	1.49604	6.79474	0.00167163	0.00633593	putative glycosyl transferase
HS372_00556	-	1.49411	6.18997	0.00230275	0.00825701	hypothetical protein
HS372_01026	APL_0003	1.49212	7.76039	0.000800181	0.0034695	DNA replication and repair protein recF
HS372_00896	APL_1026	1.48549	8.25862	0.000676763	0.00300355	PGL/p-HBAD biosynthesis glycosyltransferase/MT3031
HS372_01462	APL_0338	1.47963	9.03635	0.000563289	0.00257065	Lipopolysaccharide export system protein lptC
HS372_00039	-	1.47898	10.7404	0.000453231	0.00212417	hypothetical protein
HS372_01578	APL_1237	1.47651	9.13677	0.000565688	0.00257639	Maltodextrin-binding protein
HS372_00960	APL_0873	1.47029	8.61511	0.000694079	0.00307436	Rare lipoprotein B
HS372_01930	-	1.46538	8.76225	0.000699639	0.00309293	General stress protein A
HS372_01066	APL_0657	1.45754	8.06942	0.00090768	0.00386877	hypothetical protein
HS372_02354	APL_1536	1.45283	10.1944	0.000617256	0.00278296	N-acetylmuramic acid 6-phosphate etherase
HS372_01693	APL_0784	1.4516	7.88479	0.00103362	0.00431455	hypothetical protein
HS372_01691	-	1.44931	6.44584	0.00251369	0.00887254	hypothetical protein
HS372_01744	APL_1507	1.44906	10.3035	0.000618436	0.00278296	Trigger factor
HS372_00479	-	1.44549	4.533	0.022103	0.0536889	hypothetical protein
HS372_00707	APL_1001	1.44093	7.0808	0.00207143	0.00757176	Periplasmic oligopeptide-binding protein precursor
HS372_01028	-	1.43656	4.107	0.0428142	0.089553	hypothetical protein
HS372_01461	APL_0337	1.43482	9.37858	0.000769104	0.00336055	Lipopolysaccharide export system protein lptA precursor
HS372_00485	APL_0681	1.43293	9.99012	0.000717611	0.00316312	Soluble lytic murein transglycosylase precursor
HS372_00631	-	1.42868	7.14574	0.00154659	0.00594176	hypothetical protein
HS372_00469	-	1.42015	7.48793	0.0016807	0.00635965	Modification methylase HaeIII
HS372_01235	-	1.42011	4.27656	0.041904	0.087975	Type I restriction modification DNA specificity domain protein
HS372_01274	-	1.42011	4.43819	0.041904	0.087975	hypothetical protein
HS372_01772	APL_1746	1.42011	4.33259	0.041904	0.087975	putative addiction module killer protein
HS372_00972	-	1.4137	8.04229	0.00132307	0.00527126	Type I restriction-modification system methyltransferase subunit
HS372_00199	-	1.41028	8.32086	0.00129408	0.00517402	30S ribosomal protein S18
HS372_01446	APL_2016	1.40913	7.72308	0.00149893	0.00577831	Ferric hydroxamate uptake
HS372_00509	-	1.40865	8.97085	0.00104043	0.00432842	Nucleoside triphosphate pyrophosphohydrolase
HS372_01932	-	1.40474	8.85433	0.0010989	0.00449712	Divergent AAA domain protein
HS372_00070	APL_1007	1.40105	10.961	0.000866499	0.00371667	hypothetical protein
HS372_02100	APL_1867	1.40103	5.96622	0.00556235	0.0172364	hypothetical protein
HS372_01900	APL_1173	1.40002	9.25789	0.00104389	0.00433482	Nicotinamide riboside transporter pnuC
HS372_00598	-	1.39576	4.30993	0.0392385	0.0839392	hypothetical protein
HS372_00876	APL_1158	1.39576	4.27202	0.0392385	0.0839392	HTH-type transcriptional regulator gltC
HS372_01598	-	1.39502	6.33534	0.00422419	0.0138296	putative transcriptional regulator
HS372_02280	APL_1758	1.39485	8.07573	0.00163818	0.00626168	Regulator of competence-specific genes
HS372_00728	-	1.39165	5.74969	0.00644802	0.0193698	site-specific tyrosine recombinase XerD
HS372_00952	-	1.38751	10.0417	0.00103519	0.00431455	outer membrane channel protein
HS372_01418	APL_0024	1.38568	11.2319	0.000975887	0.00412061	UDP-3-O-[3-hydroxymyristoyl] N-acetylglucosamine deacetylase
HS372_01013	APL_1889	1.38257	11.69	0.000981718	0.0041375	3-hydroxydecanoyl-[acyl-carrier-protein] dehydratase
HS372_00609	-	1.37919	7.20686	0.00257069	0.00904287	Superfamily II helicase
HS372_01791	APL_1115	1.37835	6.8723	0.00275456	0.00961754	hypothetical protein
HS372_02237	-	1.37344	6.93614	0.00269345	0.00941872	Helix-turn-helix domain protein
HS372_00971	-	1.3722	6.27406	0.00466368	0.0150075	hypothetical protein
HS372_02295	APL_1181	1.36583	4.85454	0.0260503	0.0607302	K(+)/H(+) antiporter
HS372_01548	-	1.36485	6.00978	0.00661135	0.0197553	hypothetical protein
HS372_00640	-	1.36368	9.32015	0.00137855	0.00544195	hypothetical protein
HS372_01455	APL_0913	1.36183	10.5503	0.00124474	0.00502117	Cysteine--tRNA ligase
HS372_00282	APL_1139	1.35982	6.5429	0.00441944	0.0143236	Shikimate dehydrogenase
HS372_00745	-	1.35971	5.45571	0.0147643	0.0386025	putative phage-encoded protein
HS372_02391	-	1.35919	5.61325	0.0111217	0.0306015	hypothetical protein
HS372_00946	APL_0043	1.35863	9.86354	0.00136436	0.00540284	CDP-diacylglycerol--serine O-phosphatidyltransferase
HS372_00666	APL_0442	1.35632	5.57773	0.0131321	0.0351796	vancomycin high temperature exclusion protein
HS372_01388	APL_1035	1.35565	6.72076	0.00389068	0.0129632	Pyruvate formate-lyase 1-activating enzyme
HS372_00314	-	1.34918	7.00113	0.0040539	0.0134278	GTP-binding protein HflX
HS372_01153	-	1.34814	4.80033	0.0164527	0.0423793	hypothetical protein
HS372_01439	APL_0157	1.34546	5.6869	0.00737263	0.0217085	hypothetical protein
HS372_01655	APL_0453	1.33546	6.70658	0.00469387	0.0150617	hypothetical protein
HS372_01193	APL_0353	1.33331	7.62643	0.00297368	0.0102997	o-succinylbenzoate synthase
HS372_00164	APL_0410	1.33054	11.7369	0.00147716	0.00571389	Outer membrane protein 26 precursor
HS372_01131	-	1.33045	6.0129	0.00821951	0.0237441	Prophage CP4-57 integrase
HS372_01136	APL_0309	1.3199	7.4514	0.0036901	0.0124047	putative ABC transporter ATP-binding protein
HS372_00607	-	1.31797	5.26047	0.0167701	0.0430497	hypothetical protein
HS372_01908	APL_1250	1.31792	10.3936	0.00175836	0.00658729	Fructose-bisphosphate aldolase class 2
HS372_00613	-	1.31094	6.45603	0.00775915	0.0226167	TpsB transporter
HS372_00433	-	1.30843	6.75283	0.00507025	0.0160641	hypothetical protein
HS372_01393	-	1.30639	4.97959	0.0368698	0.0800085	hypothetical protein
HS372_02052	-	1.305	7.79763	0.00329085	0.0112127	Transcriptional regulator modE
HS372_00951	APL_1150	1.30492	8.92423	0.00246062	0.0086988	Dihydroneopterin triphosphate pyrophosphatase
HS372_00549	-	1.30305	5.03537	0.0302988	0.0687198	integrating conjugative element protein, family
HS372_00116	APL_1741	1.30199	9.65995	0.00218132	0.00787158	Endo-type membrane-bound lytic murein transglycosylase A precursor
HS372_01113	-	1.30045	5.23106	0.0219798	0.0535164	hypothetical protein
HS372_00298	-	1.29935	4.94849	0.0219197	0.0534736	hypothetical protein
HS372_00117	APL_1740	1.29736	7.06344	0.00494776	0.0157644	putative Fe(2+)-trafficking protein
HS372_01314	-	1.2972	6.2065	0.00731528	0.0215734	putative phage-encoded protein
HS372_01338	APL_0639	1.29388	9.80812	0.00235824	0.00842923	Translation initiation factor IF-2
HS372_01940	-	1.29234	14.3266	0.00194311	0.00717235	hypothetical protein
HS372_02019	APL_1527	1.29056	6.61922	0.0107192	0.0297476	Fumarate reductase 15 kDa hydrophobic protein
HS372_02099	APL_1868	1.2835	9.69693	0.0024058	0.00854429	Thiol:disulfide interchange protein DsbA precursor
HS372_01498	-	1.2779	7.05758	0.00586548	0.0180519	UDP-glucose 4-epimerase
HS372_00806	-	1.27768	6.67408	0.00653202	0.0195701	putative HD-superfamily hydrolase
HS372_00681	-	1.27624	6.11059	0.0139994	0.0369446	tRNA-specific adenosine deaminase
HS372_01823	APL_1111	1.27456	5.52451	0.0285101	0.0653851	Beta-hexosaminidase
HS372_01937	-	1.27266	7.46211	0.00506385	0.0160641	hypothetical protein
HS372_00623	APL_1400	1.27219	9.34142	0.00294129	0.0102221	30S ribosomal protein S7
HS372_02357	APL_0863	1.26647	6.25372	0.00868882	0.0249087	hypothetical protein
HS372_01143	-	1.26587	7.02789	0.00549853	0.0171091	hypothetical protein
HS372_01886	APL_0404	1.26587	7.5523	0.00437915	0.0142338	Glutamyl-tRNA reductase
HS372_02299	APL_0867	1.26164	8.90131	0.0033964	0.0115202	Small protein B
HS372_00957	APL_0876	1.26044	7.22229	0.00599264	0.0183682	Dephospho-CoA kinase
HS372_00655	APL_0914	1.25719	6.86156	0.00631832	0.019045	Peptidyl-prolyl cis-trans isomerase B
HS372_01826	-	1.25546	9.77308	0.00298606	0.0103142	Modification methylase HaeIII
HS372_01587	APL_0484	1.25545	8.30872	0.00377683	0.0126586	Alpha-aminoadipate--lysW ligase lysX
HS372_00234	APL_1826	1.25513	6.17837	0.0100165	0.0282854	DNA-directed RNA polymerase subunit omega
HS372_01457	APL_0333	1.2534	8.41707	0.00389815	0.012969	2-octaprenyl-3-methyl-6-methoxy-1,4-benzoquinol hydroxylase
HS372_02062	APL_0038	1.24734	7.00791	0.00632305	0.019045	hypothetical protein
HS372_00047	-	1.24714	5.2768	0.0295429	0.0672078	Ribonuclease P protein component
HS372_00289	APL_1145	1.24463	7.55503	0.00500177	0.0159141	Anthranilate synthase component 1
HS372_01438	-	1.244	6.19262	0.0108137	0.0299732	hypothetical protein
HS372_01381	APL_0601	1.24216	11.743	0.0029773	0.0102997	30S ribosomal protein S9
HS372_01383	APL_0599	1.2416	6.93319	0.00638186	0.0191966	Putative cytochrome d ubiquinol oxidase subunit 3
HS372_01145	-	1.23943	6.25477	0.013338	0.0355313	hypothetical protein
HS372_01463	APL_0368	1.23737	10.9506	0.00313602	0.0107337	Spermidine/putrescine-binding periplasmic protein precursor
HS372_00558	-	1.23614	6.91738	0.00738032	0.0217085	integrating conjugative element protein, family
HS372_01322	APL_1786	1.23396	8.74294	0.00435667	0.0142016	30S ribosomal protein S16
HS372_00881	APL_0094	1.23046	7.38817	0.0071692	0.0212324	putative GTP-binding protein EngB
HS372_00777	-	1.22835	5.23343	0.0321187	0.0718239	hypothetical protein
HS372_01371	APL_0754	1.22765	7.94482	0.00544009	0.0170192	tRNA (cmo5U34)-methyltransferase
HS372_01552	APL_0757	1.22556	8.96532	0.00426883	0.0139555	Exoribonuclease 2
HS372_01881	APL_1286	1.2228	10.7318	0.00358234	0.0120964	UDP-N-acetylglucosamine 1-carboxyvinyltransferase
HS372_00656	APL_0661	1.21868	6.33453	0.0135059	0.0358517	N5-carboxyaminoimidazole ribonucleotide synthase
HS372_01870	APL_1361	1.21684	7.13723	0.00718087	0.0212324	Ribosomal RNA small subunit methyltransferase I
HS372_00851	APL_0257	1.21509	10.2417	0.00386533	0.0128978	Cation efflux system protein CusC precursor
HS372_00467	-	1.21297	8.16929	0.00545459	0.0170192	Modification methylase BspRI
HS372_00879	-	1.21276	8.7205	0.00463275	0.0149292	putative methyltransferase regulatory domain protein
HS372_01919	APL_1274	1.21131	9.06207	0.0046139	0.0148897	Ribosomal RNA large subunit methyltransferase N
HS372_01075	-	1.20293	10.534	0.00420686	0.0137929	Lipase precursor
HS372_00165	APL_0411	1.20177	11.7706	0.00398374	0.0132148	Omp85
HS372_02230	APL_1121	1.20176	10.3307	0.00418151	0.0137297	hypothetical protein
HS372_01528	-	1.19726	11.3277	0.00417537	0.0137295	hypothetical protein
HS372_01367	APL_0676	1.19673	6.78185	0.0106569	0.0296478	L-lysine 2,3-aminomutase
HS372_02390	-	1.19663	5.58139	0.0230304	0.0552474	hypothetical protein
HS372_00672	APL_0768	1.19545	6.58153	0.0103999	0.0290043	Diacylglycerol kinase
HS372_01599	APL_2005	1.19388	8.17016	0.0066432	0.0197981	Ribosomal RNA small subunit methyltransferase C
HS372_01485	APL_0923	1.19254	6.27239	0.0158036	0.0409408	hypothetical protein
HS372_01523	APL_1110	1.19134	6.74322	0.0101734	0.0285134	hypothetical protein
HS372_01216	-	1.18777	7.25686	0.00803732	0.0233372	putative transcriptional regulator
HS372_00996	APL_0049	1.18675	7.96219	0.00628333	0.018976	hypothetical protein
HS372_00470	-	1.1845	7.3943	0.00808553	0.023447	Transposase
HS372_01827	-	1.18429	9.04513	0.00546819	0.0170381	NgoPII restriction endonuclease
HS372_00425	-	1.1825	6.70327	0.0158229	0.0409439	hypothetical protein
HS372_00518	-	1.18037	5.19271	0.0416529	0.0876924	DNA-binding transcriptional repressor MalI
HS372_01375	APL_0843	1.17648	8.66915	0.0061174	0.0185742	putative tRNA/rRNA methyltransferase
HS372_01116	-	1.17408	5.58463	0.0206343	0.0509988	Bacteriophage CI repressor helix-turn-helix domain protein
HS372_02270	APL_1537	1.17251	7.95394	0.00751	0.0219755	Ribosomal protein L11 methyltransferase
HS372_02350	-	1.17172	5.40777	0.030798	0.0695033	hypothetical protein
HS372_02130	APL_0318	1.16882	6.15049	0.0171044	0.0435123	Orotate phosphoribosyltransferase
HS372_00535	-	1.16469	9.07743	0.00603779	0.0184067	Replication initiation protein
HS372_00268	APL_0163	1.16332	7.5741	0.00985375	0.0279012	anaerobic ribonucleoside triphosphate reductase
HS372_01104	-	1.16153	5.84876	0.0202392	0.050077	Chondroitin polymerase
HS372_01330	APL_0225	1.16116	9.27477	0.00663532	0.0197981	50S ribosomal protein L20
HS372_01323	APL_1787	1.15658	9.82193	0.00621693	0.0188511	Ribosome maturation factor rimM
HS372_00384	-	1.15462	6.38453	0.0170869	0.0435123	5-deoxy-glucuronate isomerase
HS372_00969	-	1.1513	5.61371	0.0224214	0.0543454	hypothetical protein
HS372_00812	APL_0697	1.14725	6.53728	0.0149806	0.0391228	D-malate degradation protein R
HS372_00953	-	1.14509	9.81494	0.00674584	0.0200511	RTX-I toxin determinant B
HS372_00288	APL_1144	1.14401	7.18398	0.0110509	0.0304439	hypothetical protein
HS372_00028	-	1.14285	8.92928	0.00717637	0.0212324	phage head morphogenesis protein, SPP1 gp7 family
HS372_01025	APL_1382	1.13838	5.99313	0.023763	0.0565058	hypothetical protein
HS372_01437	-	1.13838	6.08559	0.023763	0.0565058	putative nucleotidyltransferases
HS372_02389	-	1.13442	5.72126	0.0383872	0.0824807	hypothetical protein
HS372_00601	-	1.13177	5.70456	0.0293173	0.0668968	phage major capsid protein, P2 family
HS372_00081	APL_0366	1.12189	6.05194	0.0245246	0.0579509	hypothetical protein
HS372_01839	APL_1831	1.11971	6.37416	0.0169931	0.0433757	Sigma-24
HS372_01980	-	1.11648	10.3563	0.0077053	0.0224887	hypothetical protein
HS372_00255	APL_1995	1.1052	8.44728	0.0106098	0.029553	Octaprenyl-diphosphate synthase
HS372_00909	APL_1569	1.10297	6.8333	0.0169168	0.0432852	Biopolymer transport protein exbD
HS372_00162	APL_0408	1.09897	8.1985	0.0117467	0.0320868	(3R)-hydroxymyristoyl-[acyl-carrier-protein] dehydratase
HS372_00612	-	1.09652	8.9052	0.0101593	0.0285091	putative ATPase (AAA+ superfamily)
HS372_00667	APL_0965	1.09575	8.87184	0.0103154	0.0288042	Der GTPase-activating protein YihI
HS372_00634	-	1.08889	7.05257	0.0175585	0.0444173	Phage-related minor tail protein
HS372_00941	APL_1366	1.08709	9.36246	0.0101275	0.0285091	Membrane-bound lytic murein transglycosylase F precursor
HS372_00954	-	1.08703	10.3352	0.00945905	0.0269458	Type I secretion system membrane fusion protein PrsE
HS372_01357	APL_0458	1.08692	11.6554	0.00905058	0.0258801	Thiol:disulfide interchange protein DsbC precursor
HS372_00524	APL_0722	1.08401	8.82439	0.0109941	0.0303741	hypothetical protein
HS372_01361	APL_1213	1.0801	5.94964	0.0360754	0.0788147	Phosphatase YniC
HS372_00364	APL_0222	1.07856	8.06285	0.0130804	0.0351352	Putative lipoprotein/NMB1162 precursor
HS372_00695	APL_0740	1.07849	11.0768	0.00980709	0.0278319	30S ribosomal protein S1
HS372_01217	-	1.07581	6.23458	0.0266607	0.0618977	hypothetical protein
HS372_00621	APL_1937	1.07252	8.773	0.0123621	0.0335245	Ferrochelatase
HS372_00569	-	1.07245	8.22915	0.0128377	0.0346479	hypothetical protein
HS372_01574	APL_0175	1.07082	7.35762	0.017378	0.0440595	DnaK suppressor protein
HS372_01000	APL_1986	1.06682	9.12234	0.0116971	0.0319901	Sec-independent protein translocase protein TatB
HS372_00978	APL_0422	1.06605	10.1195	0.0110121	0.0303741	Argininosuccinate synthase
HS372_00283	APL_1140	1.06375	6.36519	0.0287001	0.0657542	t(6)A37 threonylcarbamoyladenosine biosynthesis protein RimN
HS372_00893	-	1.06236	9.13794	0.0122745	0.0333671	CMP-N-acetylneuraminate-beta-galactosamide- alpha-2,3-sialyltransferase
HS372_02089	APL_1431	1.05935	5.97985	0.0460164	0.0948458	ferredoxin-type protein
HS372_00581	APL_1091	1.05855	8.57808	0.0137227	0.0362992	Aspartate ammonia-lyase
HS372_01382	APL_0600	1.0488	10.0689	0.0126549	0.0342364	50S ribosomal protein L13
HS372_01489	-	1.04503	8.69593	0.0144224	0.0378963	Virulence protein
HS372_01065	APL_0658	1.04098	7.71985	0.0178287	0.0450001	hypothetical protein
HS372_01407	APL_0798	1.03903	7.52371	0.0194022	0.0485579	Phosphoheptose isomerase
HS372_01640	-	1.03885	7.12983	0.0227799	0.054863	cytochrome c biogenesis protein CcmA
HS372_01883	APL_0400	1.03639	11.0577	0.0128687	0.0346901	Peptidyl-prolyl cis-trans isomerase surA
HS372_00692	APL_0651	1.03145	7.12299	0.0224972	0.0544706	UTP--glucose-1-phosphate uridylyltransferase
HS372_00504	APL_0633	1.03094	6.69364	0.0307617	0.0694906	Type I restriction enzyme EcoKI M protein
HS372_00698	APL_0737	1.03041	6.48033	0.0339961	0.0752177	tetratricopeptide repeat protein
HS372_01029	-	1.02761	7.13297	0.02301	0.0552474	Site-specific DNA methylase
HS372_01370	APL_0713	1.02494	9.41686	0.0152736	0.0397044	Replicative DNA helicase
HS372_00069	APL_1008	1.02282	10.3463	0.0145582	0.0381964	Putative uroporphyrinogen-III C-methyltransferase
HS372_01234	-	1.02249	5.84242	0.0485942	0.0994332	Type I restriction modification DNA specificity domain protein
HS372_01941	-	1.02083	6.38699	0.0362238	0.0790625	hypothetical protein
HS372_00263	-	1.01989	7.52219	0.0213236	0.0522451	protein TolA
HS372_01190	-	1.01835	10.0968	0.015008	0.0391491	hypothetical protein
HS372_01472	-	1.01395	8.82665	0.0173458	0.044027	hypothetical protein
HS372_00249	APL_1405	1.01324	8.81959	0.0176463	0.0445896	Opacity-associated protein A LysM-like domain protein
HS372_00840	APL_1055	1.00494	10.4337	0.0162456	0.0418937	3-oxoacyl-[acyl-carrier-protein] synthase 1
HS372_01976	-	1.00414	8.0656	0.0207462	0.0512192	hypothetical protein
HS372_01892	APL_0133	0.999814	8.49877	0.0199407	0.0495556	Cys regulon transcriptional activator
HS372_01056	APL_1754	0.995047	6.92641	0.0293906	0.0669963	N-acetylneuraminate lyase
HS372_00473	APL_1310	0.994834	7.9485	0.0229471	0.055205	6-phosphogluconolactonase
HS372_01864	APL_0945	0.991229	7.88153	0.0233938	0.0559224	D-alanyl-D-alanine carboxypeptidase dacB precursor
HS372_01339	APL_0638	0.989583	8.17656	0.0247748	0.058481	N utilization substance protein A
HS372_01566	APL_0826	0.98939	6.88325	0.033636	0.0744939	putative ABC transporter ATP-binding protein
HS372_02037	APL_0264	0.985777	6.81989	0.0365053	0.0795232	Daunorubicin/doxorubicin resistance ATP-binding protein DrrA
HS372_01458	APL_0334	0.980393	8.4157	0.0227807	0.054863	hypothetical protein
HS372_02167	APL_0783	0.979377	7.41426	0.0275207	0.0635027	Helix-destabilizing protein
HS372_02040	-	0.978488	8.32603	0.0220654	0.0536553	YcfA-like protein
HS372_00669	APL_0963	0.975748	9.09055	0.0219846	0.0535164	Oxygen-independent coproporphyrinogen-III oxidase
HS372_01529	APL_1941	0.971649	9.85067	0.0211091	0.0518884	Glutamine synthetase
HS372_00360	-	0.971421	7.88241	0.028026	0.0644057	Type-1 restriction enzyme R protein
HS372_01502	-	0.9605	7.79792	0.0310796	0.0698442	UDP-4-amino-4-deoxy-L-arabinose--oxoglutarate aminotransferase
HS372_01460	APL_0336	0.95468	9.71726	0.0235073	0.0560216	Lipopolysaccharide export system ATP-binding protein LptB
HS372_02190	APL_1012	0.952059	13.4051	0.0215685	0.0527307	hypothetical protein
HS372_02351	APL_0429	0.949916	6.54821	0.0467011	0.0959629	Nucleoid-associated protein YejK
HS372_01627	-	0.948698	7.92831	0.0293105	0.0668968	putative adenosine monophosphate-protein transferase fic
HS372_00758	-	0.947804	9.65767	0.0240455	0.0570825	hypothetical protein
HS372_01969	APL_0123	0.936897	8.32869	0.0308455	0.069541	hypothetical protein
HS372_02063	APL_0037	0.92861	10.935	0.0258279	0.0604614	PAL cross-reacting lipoprotein
HS372_01486	APL_0924	0.928442	7.38057	0.0366265	0.0797102	2Fe-2S ferredoxin
HS372_00657	APL_0660	0.928041	7.34988	0.0403896	0.0858159	L-asparaginase 2 precursor
HS372_00303	APL_2010	0.923359	12.566	0.0258988	0.0605019	Hemin-binding lipoprotein
HS372_01212	APL_0567	0.92231	9.25463	0.0294268	0.0670112	Elongation factor Ts
HS372_00866	-	0.921519	9.67247	0.0279237	0.064236	Heme:hemopexin utilization protein A
HS372_00691	APL_0653	0.918406	6.77183	0.0477004	0.0976929	hypothetical protein
HS372_01405	APL_0811	0.913069	9.06536	0.0316727	0.0709807	hypothetical protein
HS372_02189	APL_0994	0.911776	9.37448	0.0310567	0.0698442	Galactose-1-phosphate uridylyltransferase
HS372_01495	-	0.908655	8.44154	0.0344015	0.0757437	Tyrosine-protein kinase etk
HS372_01916	APL_0386	0.908309	8.08126	0.037362	0.0809989	Transcript cleavage factor greB
HS372_00888	APL_1136	0.90575	7.50602	0.0430386	0.0899392	N-acetylmuramoyl-L-alanine amidase AmiB precursor
HS372_00432	-	0.905187	7.89873	0.0380261	0.0821233	hypothetical protein
HS372_00705	-	0.905155	8.66233	0.0343125	0.075632	hypothetical protein
HS372_02153	APL_2044	0.903053	10.1698	0.0309205	0.0696405	Peptide chain release factor 1
HS372_01454	APL_0853	0.900919	7.89178	0.0399854	0.0853752	5-methyltetrahydropteroyltriglutamate-- homocysteine methyltransferase
HS372_00897	APL_1025	0.89481	8.0395	0.0403859	0.0858159	Chondroitin polymerase
HS372_01074	-	0.894747	9.35684	0.0349581	0.076596	Filamentous hemagglutinin
HS372_00038	APL_1905	0.885562	12.7708	0.0324933	0.0723731	Heat shock protein J
HS372_02252	APL_1873	0.881747	8.11183	0.0414054	0.087334	Succinyl-diaminopimelate desuccinylase
HS372_02064	APL_0036	0.879956	9.62957	0.0367339	0.0797902	hypothetical protein
HS372_02253	APL_1279	0.874048	8.56066	0.0404197	0.0858159	ATP-dependent Clp protease ATP-binding subunit ClpX
HS372_02195	APL_0276	0.8619	11.9393	0.0375011	0.0812223	Brucella heme uptake protein A
HS372_01429	APL_0013	0.839957	10.3273	0.0443251	0.0921162	UDP-N-acetylmuramoyl-L-alanyl-D-glutamate--2, 6-diaminopimelate ligase
HS372_01981	-	0.835228	8.62575	0.0497655	0.101371	putative transcriptional regulator
HS372_01213	APL_0566	0.833777	10.2643	0.0465078	0.0956841	30S ribosomal protein S2
HS372_00759	-	0.826081	9.36863	0.0490185	0.10003	hypothetical protein
HS372_02287	-	0.818371	11.1583	0.0488927	0.0998631	Serotype-specific antigen 1 precursor
HS372_01419	APL_0023	0.817939	10.7859	0.0494405	0.1008	Cell division protein FtsZ
HS372_02367	APL_0394	-0.831361	11.3625	0.0449654	0.0932527	Sigma-24
HS372_01138	APL_0595	-0.850086	11.6919	0.0402806	0.0857623	ATP-dependent zinc metalloprotease FtsH
HS372_01715	APL_1770	-0.850652	9.18218	0.0450159	0.0932527	50S ribosomal protein L24
HS372_00831	APL_1609	-0.85422	10.7169	0.0398493	0.0851652	hypothetical protein
HS372_02289	APL_0350	-0.856037	9.14898	0.0425428	0.0892113	Maltodextrin phosphorylase
HS372_01413	APL_0543	-0.857965	9.90211	0.0402662	0.0857623	Ribonuclease 3
HS372_01379	-	-0.859715	11.1828	0.0384104	0.0824807	Group II intron-encoded protein ltrA
HS372_00216	APL_1278	-0.85976	8.00825	0.0472946	0.0970376	Tetraacyldisaccharide 4'-kinase
HS372_01953	APL_1486	-0.862833	8.52159	0.0431455	0.089996	Acetyl-coenzyme A carboxylase carboxyl transferase subunit alpha
HS372_02302	-	-0.865006	8.59993	0.041196	0.0870551	Selenide, water dikinase
HS372_00213	APL_1048	-0.870414	9.22168	0.0383242	0.0824807	hypothetical protein
HS372_01173	APL_1915	-0.871191	7.4819	0.0488675	0.0998631	Pantothenate permease
HS372_01187	APL_1657	-0.874072	9.36061	0.037597	0.0812847	putative amino-acid ABC transporter-binding protein precursor
HS372_00312	APL_1960	-0.877671	7.39532	0.0467283	0.0959629	tRNA dimethylallyltransferase
HS372_00912	APL_0851	-0.885532	8.45257	0.0382746	0.0824807	Glutathione import ATP-binding protein GsiA
HS372_01161	APL_1693	-0.890588	11.0848	0.0321443	0.0718239	Arginine transport ATP-binding protein ArtM
HS372_02269	APL_1413	-0.895577	8.78182	0.0349442	0.076596	Long-chain-fatty-acid--CoA ligase FadD15
HS372_00885	APL_0051	-0.90688	6.98135	0.0434549	0.0905577	3-deoxy-D-manno-octulosonate 8-phosphate phosphatase KdsC
HS372_01593	APL_0915	-0.909965	6.83704	0.0464988	0.0956841	Multifunctional CCA protein
HS372_00508	APL_0663	-0.912275	7.09242	0.0431151	0.089996	Xaa-Pro aminopeptidase
HS372_01467	APL_0307	-0.913098	7.78954	0.0376018	0.0812847	putative tRNA-dihydrouridine synthase
HS372_01183	APL_1488	-0.913836	7.57862	0.036723	0.0797902	1-acyl-sn-glycerol-3-phosphate acyltransferase
HS372_00968	APL_0005	-0.918365	7.34478	0.0387393	0.0830285	Aspartate-semialdehyde dehydrogenase
HS372_00499	APL_0700	-0.921445	8.67281	0.0302592	0.0686991	Histidinol-phosphate aminotransferase 2
HS372_02199	APL_1969	-0.922213	7.99705	0.033582	0.0744472	DNA/pantothenate metabolism flavoprotein
HS372_01829	APL_1883	-0.92348	14.0278	0.0256372	0.0601397	Protease 3 precursor
HS372_02224	APL_0232	-0.929836	8.32494	0.0306918	0.0694718	hypothetical protein
HS372_01676	APL_1761	-0.932434	9.64375	0.0270723	0.062532	50S ribosomal protein L4
HS372_02141	APL_0159	-0.934253	8.33859	0.0290238	0.0664284	putative 3-phenylpropionic acid transporter
HS372_00212	APL_0375	-0.93684	7.86221	0.0311469	0.0698718	Glycerol kinase
HS372_00405	APL_1805	-0.938137	7.94953	0.0305624	0.0692483	Tyrosine recombinase XerC
HS372_01011	APL_1283	-0.938462	8.94534	0.0276581	0.0637205	putative ABC transporter ATP-binding protein
HS372_00699	APL_0736	-0.940405	7.39888	0.0343173	0.075632	Orotidine 5'-phosphate decarboxylase
HS372_01415	APL_0541	-0.946737	11.9116	0.0225441	0.0545257	Elongation factor 4
HS372_01620	APL_1600	-0.949393	8.33162	0.0276715	0.0637205	Ribosomal RNA large subunit methyltransferase H
HS372_02292	APL_0454	-0.952213	7.42722	0.0333085	0.0739862	Dihydrolipoyllysine-residue succinyltransferase component of 2-oxoglutarate dehydrogenase complex
HS372_00823	APL_0369	-0.9529	6.48647	0.0415077	0.0874682	Na(+)/drug antiporter
HS372_00301	APL_1449	-0.953111	7.31104	0.0325182	0.0723731	UDP-N-acetylmuramate:L-alanyl-gamma-D-glutamyl- meso-diaminopimelate ligase
HS372_02207	APL_0776	-0.966373	7.07167	0.0341695	0.0755273	4-diphosphocytidyl-2-C-methyl-D-erythritol kinase
HS372_01050	APL_0900	-0.970954	7.98779	0.0255162	0.0599802	Lipid A biosynthesis lauroyl acyltransferase
HS372_01096	APL_0320	-0.972261	8.40448	0.0235097	0.0560216	Cystathionine beta-lyase metC
HS372_01727	APL_1782	-0.973756	11.1013	0.0194794	0.0486768	30S ribosomal protein S11
HS372_01651	APL_1542	-0.975321	6.5327	0.0382901	0.0824807	Tyrosine recombinase XerD
HS372_00353	APL_0048	-0.976788	10.6534	0.0190849	0.0478498	Dye resistance protein
HS372_02035	APL_0266	-0.984864	6.57619	0.0350977	0.0768272	Adenine phosphoribosyltransferase
HS372_02278	APL_1881	-0.986987	8.41622	0.0211034	0.0518884	2-oxoglutarate carboxylase small subunit
HS372_01606	APL_0174	-0.987617	7.0079	0.0284768	0.0653751	Thiamine-binding periplasmic protein precursor
HS372_01185	APL_1486	-0.990003	10.151	0.0180842	0.045594	Acetyl-coenzyme A carboxylase carboxyl transferase subunit alpha
HS372_00316	APL_1753	-0.990131	6.21365	0.0385162	0.0826289	N-acetylmannosamine kinase
HS372_01787	APL_2033	-0.993566	8.34483	0.0201222	0.0498969	Sucrose-6-phosphate hydrolase
HS372_00906	APL_2002	-0.995367	8.93502	0.0187723	0.0471708	TPR repeat-containing protein precursor
HS372_00235	-	-0.997667	8.58581	0.0197303	0.0491348	Bifunctional (p)ppGpp synthase/hydrolase SpoT
HS372_01638	APL_1103	-1.00929	7.0025	0.0268445	0.0621965	Lipopolysaccharide export system permease protein lptF
HS372_01510	APL_1983	-1.01594	6.86677	0.029102	0.0665399	hypothetical protein
HS372_01809	APL_1555	-1.01864	7.72736	0.0197496	0.0491348	Glutamate-1-semialdehyde 2,1-aminomutase
HS372_01189	APL_1603	-1.02278	7.69978	0.0202341	0.050077	L-cystine import ATP-binding protein TcyC
HS372_00934	APL_0383	-1.02559	5.97479	0.0357847	0.0782553	Riboflavin synthase alpha chain
HS372_00686	-	-1.02664	6.88261	0.0257271	0.0602878	hypothetical protein
HS372_01440	APL_0156	-1.02675	8.1195	0.016911	0.0432852	Thiamine biosynthesis lipoprotein ApbE precursor
HS372_01854	APL_1242	-1.02793	6.4086	0.0307617	0.0694906	putative deoxyribonuclease YjjV
HS372_00652	APL_0858	-1.03149	6.69483	0.0255852	0.06008	tRNA 5-methylaminomethyl-2-thiouridine biosynthesis bifunctional protein MnmC
HS372_00328	APL_2026	-1.03313	7.32351	0.023087	0.0552474	1-(5-phosphoribosyl)-5-[(5- phosphoribosylamino)methylideneamino] imidazole-4-carboxamide isomerase
HS372_02208	APL_0777	-1.03401	7.49363	0.0195356	0.0487635	Outer-membrane lipoprotein lolB precursor
HS372_01251	APL_1704	-1.03555	10.9609	0.0129362	0.0347892	L-ribulose-5-phosphate 4-epimerase
HS372_01621	APL_1599	-1.03588	8.18238	0.0170611	0.0435001	Penicillin-binding protein 2
HS372_01596	APL_0710	-1.03633	6.27024	0.0297807	0.0676807	Lysine-sensitive aspartokinase 3
HS372_00414	APL_1710	-1.03702	8.11865	0.0167202	0.0429704	ADP-L-glycero-D-manno-heptose-6-epimerase
HS372_01207	APL_0668	-1.04246	9.14974	0.0136262	0.0361286	putative iron uptake system component EfeM precursor
HS372_01768	APL_1747	-1.04518	6.36006	0.0259786	0.0606257	Competence protein ComM
HS372_00157	APL_0185	-1.04595	7.2582	0.0183562	0.0461767	Phospho-2-dehydro-3-deoxyheptonate aldolase, Tyr-sensitive
HS372_01753	-	-1.04694	7.73711	0.0169385	0.0432852	Peptidase T
HS372_01177	APL_1339	-1.04743	8.94242	0.0143733	0.0378431	Transcription-repair-coupling factor
HS372_00274	-	-1.05137	6.58215	0.0230749	0.0552474	hypothetical protein
HS372_01206	APL_0669	-1.05161	9.36459	0.012494	0.0338416	putative deferrochelatase/peroxidase EfeN precursor
HS372_00158	APL_0184	-1.05165	7.66649	0.0169198	0.0432852	T-protein
HS372_02034	APL_1107	-1.05347	8.73244	0.0140204	0.0369568	Glycerol-3-phosphate acyltransferase
HS372_00309	APL_1514	-1.05608	5.28469	0.0451804	0.0932527	Cytochrome c biogenesis protein CcmG
HS372_00852	APL_0182	-1.05623	6.76519	0.0212622	0.0521512	Ribonuclease T
HS372_01644	APL_1133	-1.05867	6.61063	0.0222173	0.0539087	Phosphopantetheine adenylyltransferase
HS372_01562	APL_0829	-1.05868	11.9891	0.0108897	0.0301467	hypothetical protein
HS372_01046	APL_0667	-1.05901	8.2258	0.0144271	0.0378963	Excinuclease ABC subunit B
HS372_01903	APL_1371	-1.06136	6.41241	0.0261352	0.0608653	Cytochrome c-type biogenesis protein CcmB
HS372_02170	-	-1.06488	7.08346	0.0173437	0.044027	hypothetical protein
HS372_01996	APL_0194	-1.06706	6.48625	0.0252847	0.0595602	Shikimate kinase 1
HS372_02346	APL_0852	-1.06706	7.44019	0.0160614	0.0415069	L-aspartate oxidase
HS372_01707	-	-1.07312	5.28151	0.041364	0.0873283	putative HTH-type transcriptional regulator ydcR
HS372_01716	APL_1771	-1.07315	10.9813	0.0102565	0.0286752	50S ribosomal protein L5
HS372_01558	APL_0597	-1.07873	6.83672	0.0214499	0.0524978	Tyrosine permease
HS372_02142	APL_0160	-1.08042	9.55053	0.0102469	0.0286752	Pyrroline-5-carboxylate reductase
HS372_01718	APL_1773	-1.09163	9.677	0.010017	0.0282854	30S ribosomal protein S8
HS372_01055	APL_0706	-1.09931	5.81648	0.0234926	0.0560216	Als operon repressor
HS372_02363	APL_0801	-1.10151	6.75649	0.0160773	0.0415069	Cell division protein FtsB
HS372_00625	APL_1951	-1.10409	5.31741	0.0364108	0.0793939	Gamma-glutamyl phosphate reductase
HS372_01134	APL_0310	-1.10836	6.41944	0.0194102	0.0485579	Molybdopterin molybdenumtransferase
HS372_02304	APL_0762	-1.10869	11.1436	0.00781541	0.0227513	Rebeccamycin O-methyltransferase
HS372_01373	APL_0656	-1.10902	7.7043	0.0110101	0.0303741	Fumarate and nitrate reduction regulatory protein
HS372_01239	-	-1.11388	8.59739	0.00909311	0.025936	putative type I restriction enzymeP M protein
HS372_01137	-	-1.11582	9.30413	0.00824721	0.0237937	Transposase
HS372_01344	APL_0161	-1.11975	7.23485	0.0121851	0.033164	Recombination-associated protein rdgC
HS372_00733	-	-1.12025	5.49072	0.0250508	0.0590707	hypothetical protein
HS372_01559	APL_0596	-1.13544	6.3486	0.0197367	0.0491348	Tyrosine permease
HS372_00864	-	-1.13671	7.50349	0.0098562	0.0279012	Heme/hemopexin utilization protein C precursor
HS372_01725	APL_1780	-1.14088	7.02956	0.0136698	0.0362018	Ribosomal protein B
HS372_02102	APL_0108	-1.15002	5.13899	0.0347185	0.0763671	YiaKLMNOPQRS operon repressor
HS372_01678	APL_1763	-1.15474	11.4095	0.0057006	0.0176165	50S ribosomal protein L2
HS372_00037	APL_1439	-1.15656	9.7171	0.00608155	0.0184902	3-octaprenyl-4-hydroxybenzoate carboxy-lyase
HS372_00077	-	-1.16157	9.89542	0.00576011	0.0177761	Periplasmic oligopeptide-binding protein precursor
HS372_01874	APL_1365	-1.16355	11.8276	0.00522575	0.0164723	Osmotically-inducible protein Y precursor
HS372_01719	APL_1774	-1.1683	10.2078	0.00544802	0.0170192	50S ribosomal protein L6
HS372_00228	APL_0074	-1.17424	5.71027	0.0227755	0.054863	Recombination protein RecR
HS372_01541	APL_1647	-1.17626	7.80969	0.0074758	0.0219323	F-ATPase gamma subunit
HS372_01298	APL_1271	-1.17627	8.80496	0.00588167	0.0180526	NADH dehydrogenase
HS372_00853	APL_0181	-1.18044	6.33671	0.0131592	0.0351796	Lactoylglutathione lyase
HS372_01034	-	-1.18072	8.62635	0.00603612	0.0184067	Chloramphenicol acetyltransferase 3
HS372_01336	-	-1.1922	5.22596	0.0212352	0.0521417	hypothetical protein
HS372_00420	APL_1561	-1.20044	9.52301	0.00450613	0.0145627	SelB translation factor
HS372_02203	APL_1965	-1.20695	8.14431	0.00522825	0.0164723	cAMP regulatory protein
HS372_00803	APL_1017	-1.20811	6.00502	0.0157111	0.0407478	putative BCR, YitT family
HS372_00089	APL_1345	-1.21517	6.53526	0.0101531	0.0285091	Cell division ATP-binding protein FtsE
HS372_00974	APL_1068	-1.21593	7.18654	0.00749191	0.021951	hypothetical protein
HS372_01058	-	-1.22169	4.71411	0.0425719	0.0892113	EamA-like transporter family protein
HS372_01508	APL_1984	-1.22349	8.04375	0.00483291	0.0154421	Aminoglycoside acetyltransferase regulator
HS372_01282	APL_1229	-1.22787	5.08248	0.0242206	0.0574127	hypothetical protein
HS372_01763	APL_1818	-1.23044	5.5074	0.024056	0.0570825	hypothetical protein
HS372_01857	APL_0001	-1.2312	8.26656	0.00437226	0.0142319	Chromosomal replication initiator protein DnaA
HS372_00899	APL_1368	-1.23213	6.67161	0.00744225	0.0218622	Heme chaperone CcmE
HS372_00589	-	-1.2343	5.76567	0.0129263	0.0347892	Heat shock protein E
HS372_02125	APL_0072	-1.23451	7.42547	0.0053344	0.0167367	Branched-chain-amino-acid aminotransferase
HS372_00514	APL_0139	-1.23662	7.49819	0.00583568	0.0179847	3-isopropylmalate dehydratase large subunit
HS372_01170	APL_1755	-1.24321	7.7606	0.00478264	0.0153031	Glucosamine-6-phosphate deaminase
HS372_01555	APL_0819	-1.24758	8.37175	0.00385336	0.0128768	Purine nucleotide synthesis repressor
HS372_02296	-	-1.24909	4.29186	0.0475441	0.0974612	K(+)/H(+) antiporter
HS372_01675	APL_1760	-1.24918	9.98075	0.00309699	0.0106162	50S ribosomal protein L3
HS372_02144	APL_1175	-1.24964	10.8338	0.00284823	0.00992926	Histidine--tRNA ligase
HS372_00684	APL_0972	-1.25625	5.4238	0.0150409	0.0391897	putative intracellular septation protein A
HS372_01442	APL_0322	-1.26508	7.4522	0.00439399	0.0142615	Sodium/proton antiporter nhaB
HS372_02359	APL_0258	-1.26722	4.7935	0.0342372	0.075603	hypothetical protein
HS372_01293	APL_0169	-1.26902	6.01873	0.0107192	0.0297476	Na(+)-translocating NADH-quinone reductase subunit B
HS372_01796	-	-1.27172	10.8672	0.00239672	0.00853972	hypothetical protein
HS372_02044	APL_0671	-1.27186	5.15326	0.0218534	0.0533695	hypothetical protein
HS372_01984	APL_0947	-1.27551	5.07545	0.0190472	0.0478086	Transposase
HS372_00724	APL_0747	-1.27653	7.48364	0.00432869	0.0141308	Penicillin-insensitive murein endopeptidase precursor
HS372_00422	APL_1727	-1.2835	11.9898	0.00214774	0.00777525	DNA-directed RNA polymerase subunit beta
HS372_00976	APL_1066	-1.2838	7.06758	0.00448987	0.014531	hypothetical protein
HS372_00335	APL_2021	-1.28427	9.05938	0.00258683	0.009074	Histidinol-phosphate aminotransferase
HS372_01706	APL_1186	-1.28529	6.61137	0.00602407	0.0184067	D-malate degradation protein R
HS372_00190	APL_0147	-1.28684	8.40756	0.00327377	0.0111714	Ribonucleoside-diphosphate reductase subunit beta
HS372_00883	APL_1340	-1.29228	9.87757	0.00221718	0.00797547	Aminopeptidase N
HS372_00856	-	-1.29725	4.22791	0.0401014	0.0855421	TPR repeat-containing protein precursor
HS372_01335	-	-1.2983	4.2252	0.0384107	0.0824807	hypothetical protein
HS372_01252	APL_1703	-1.29857	9.62226	0.00211711	0.00772626	L-ribulose-5-phosphate 3-epimerase ulaE
HS372_00247	-	-1.29911	4.76855	0.0311037	0.0698442	Trk system potassium uptake protein trkG
HS372_02047	APL_0432	-1.30271	5.64098	0.0115742	0.0317308	3-isopropylmalate dehydrogenase
HS372_00310	APL_1515	-1.3033	5.98674	0.00819134	0.023693	Cytochrome c-type biogenesis protein CcmH precursor
HS372_00311	APL_1516	-1.3037	6.31151	0.00681625	0.0202338	Cytochrome c-type biogenesis protein CcmH precursor
HS372_01686	-	-1.30426	6.67877	0.0046809	0.0150415	Sialidase
HS372_02361	APL_0803	-1.30476	7.50236	0.00323877	0.0110687	2-C-methyl-D-erythritol 2,4-cyclodiphosphate synthase
HS372_01184	APL_1487	-1.30539	9.08094	0.00217158	0.00784896	Cell division protein FtsP precursor
HS372_02369	APL_0372	-1.31085	7.21356	0.00363581	0.0122404	Magnesium and cobalt efflux protein CorC
HS372_02135	APL_1039	-1.31278	9.9152	0.00185637	0.00689728	Protease HtpX
HS372_01749	APL_0191	-1.31896	6.07993	0.00762297	0.0222772	Na+-dependent transporters of the SNF family protein
HS372_02140	APL_0251	-1.32497	8.8719	0.00195377	0.00719995	Superoxide dismutase [Mn]
HS372_00713	APL_1418	-1.32693	5.21618	0.0147643	0.0386025	Galactoside transport system permease protein mglC
HS372_01374	APL_0563	-1.32727	10.1276	0.0016564	0.00631765	hypothetical protein
HS372_01054	-	-1.32945	4.89761	0.0165489	0.0425787	hypothetical protein
HS372_01855	APL_1478	-1.33253	9.02398	0.00185996	0.00689926	Ribonuclease R
HS372_00079	APL_1053	-1.33339	8.63073	0.00191801	0.0070913	K(+)/H(+) antiporter
HS372_02347	APL_0431	-1.33375	6.68244	0.00415377	0.0136984	Laccase domain protein yfiH
HS372_00794	-	-1.33529	4.67307	0.0258645	0.0604843	hypothetical protein
HS372_01958	-	-1.34254	4.75754	0.0319423	0.0715141	Integrase core domain protein
HS372_01841	APL_0002	-1.34275	8.81881	0.0017848	0.00667528	DNA polymerase III subunit beta
HS372_01158	APL_1901	-1.34361	8.57622	0.00179067	0.00668614	Regulator of ribonuclease activity A
HS372_00861	-	-1.34392	8.64455	0.00182723	0.00680019	NADP-dependent malic enzyme
HS372_00318	-	-1.34405	6.41686	0.00383371	0.0128302	Pseudouridine-5'-phosphate glycosidase
HS372_01092	APL_0587	-1.34453	9.9228	0.00151692	0.00583771	Acriflavine resistance protein B
HS372_00936	APL_0385	-1.34971	6.91793	0.00308916	0.0106055	6,7-dimethyl-8-ribityllumazine synthase
HS372_02290	APL_0833	-1.35083	4.18194	0.0331737	0.0737592	Arginine exporter protein ArgO
HS372_00273	-	-1.35128	5.94516	0.00624421	0.0189084	cAMP regulatory protein
HS372_00330	APL_2025	-1.35329	8.35023	0.00190907	0.0070698	Imidazole glycerol phosphate synthase subunit HisH
HS372_00689	APL_0655	-1.35373	6.65546	0.00334144	0.0113665	hypothetical protein
HS372_01842	APL_1381	-1.35565	7.15596	0.00254132	0.00895608	YGGT family protein
HS372_00587	APL_0097	-1.36084	9.45891	0.00135044	0.0053614	Dihydroxy-acid dehydratase
HS372_00799	APL_0824	-1.36346	8.42774	0.0015877	0.00607901	Adenylosuccinate lyase
HS372_01294	APL_0170	-1.36427	5.10097	0.01391	0.0367516	electron transport complex protein RnfG
HS372_02332	APL_0885	-1.3652	6.72698	0.00304262	0.0104776	hypothetical protein
HS372_00067	APL_1010	-1.36593	8.7259	0.00149287	0.00576476	Porphobilinogen deaminase
HS372_01468	-	-1.37324	7.15737	0.00257396	0.00904287	Inner membrane protein yjdF
HS372_02055	APL_0027	-1.37421	5.72428	0.0116011	0.031766	Glutathione transport system permease protein gsiD
HS372_01871	APL_1362	-1.37466	9.32201	0.00122365	0.00495379	Penicillin-binding protein activator LpoA precursor
HS372_01435	APL_0207	-1.37658	8.80895	0.00138663	0.00545197	1-deoxy-D-xylulose-5-phosphate synthase
HS372_01010	APL_1243	-1.38034	8.2442	0.00156671	0.00600884	Glutathione reductase
HS372_02146	APL_0281	-1.38096	7.83485	0.00179935	0.00670749	Spermidine/putrescine transport system permease protein PotB
HS372_01764	APL_1817	-1.38806	5.99453	0.00658314	0.0196971	Thymidylate kinase
HS372_01497	-	-1.40197	8.18896	0.00138036	0.00544195	polysaccharide export protein Wza
HS372_02060	APL_0370	-1.40423	7.50823	0.0016654	0.00632294	Exodeoxyribonuclease V beta chain
HS372_01698	-	-1.41174	5.00235	0.00948574	0.0269878	hypothetical protein
HS372_01410	APL_0441	-1.41479	5.66083	0.00602056	0.0184067	Homoserine O-acetyltransferase
HS372_00404	APL_1804	-1.41634	5.96742	0.00415378	0.0136984	hypothetical protein
HS372_00346	APL_1742	-1.41797	9.52031	0.000867057	0.00371667	p48
HS372_02362	APL_0802	-1.41849	8.12037	0.00111733	0.00455607	2-C-methyl-D-erythritol 4-phosphate cytidylyltransferase
HS372_01515	APL_0079	-1.42067	5.38929	0.00799988	0.0232583	Thiosulfate sulfurtransferase glpE
HS372_01491	APL_0929	-1.4219	7.49369	0.00136566	0.00540284	Iron-sulfur cluster assembly protein
HS372_01848	APL_1827	-1.42418	8.26899	0.0010585	0.00438558	ATP-dependent DNA helicase recG
HS372_00013	APL_0977	-1.42521	6.20022	0.00307507	0.0105732	Exodeoxyribonuclease III
HS372_00821	APL_0396	-1.4288	5.22028	0.00867488	0.0249003	Sigma-E factor regulatory protein rseC
HS372_01714	APL_1769a	-1.42931	10.382	0.000718318	0.00316312	50S ribosomal protein L14
HS372_02378	APL_1512	-1.43322	12.325	0.000630421	0.00282564	hypothetical protein
HS372_02150	APL_0112	-1.43894	9.09945	0.00077413	0.00337598	Uroporphyrinogen decarboxylase
HS372_00407	-	-1.44624	6.8346	0.00165988	0.00631765	putative TonB-dependent receptor precursor
HS372_01188	APL_1604	-1.44797	8.19156	0.00090768	0.00386877	L-cystine transport system permease protein tcyB
HS372_00160	APL_0250	-1.44998	8.76798	0.000748375	0.00328268	Aspartokinase I/homoserine dehydrogenase I
HS372_01832	APL_1045	-1.46191	5.1756	0.0119321	0.0325145	hypothetical protein
HS372_02046	APL_0727	-1.46858	5.82225	0.00296731	0.0102967	Acetolactate synthase isozyme 3 large subunit
HS372_01604	-	-1.47442	7.16355	0.00110494	0.00451367	Deoxyribonuclease CdtB
HS372_01359	APL_0274	-1.47611	11.1498	0.000449688	0.00211194	Modulator of FtsH protease YccA
HS372_00195	APL_0124	-1.47665	5.69432	0.00587717	0.0180526	Thiamine kinase
HS372_01447	APL_2015	-1.4773	5.09061	0.013488	0.0358465	Iron(III)-hydroxamate import system permease protein fhuB
HS372_02217	APL_0067	-1.47779	7.97577	0.000779271	0.00339186	Glutathione import ATP-binding protein GsiA
HS372_01511	APL_1982	-1.47835	6.79072	0.00172286	0.00650147	Ubiquinone/menaquinone biosynthesis methyltransferase ubiE
HS372_01093	APL_0586	-1.4818	9.21081	0.000535459	0.00245355	Multidrug resistance protein mexA precursor
HS372_02201	APL_1967	-1.4827	6.67937	0.00139416	0.00545825	Synthetically lethal with a defective Min system protein A
HS372_02200	APL_1968	-1.48407	7.10755	0.00114616	0.00465681	Deoxyuridine 5'-triphosphate nucleotidohydrolase
HS372_01045	APL_0598	-1.48624	7.31348	0.00101642	0.00425992	PII uridylyl-transferase
HS372_00844	APL_1550	-1.48767	5.32448	0.00552056	0.0171304	TDP-fucosamine acetyltransferase
HS372_01765	-	-1.48767	5.41339	0.00552056	0.0171304	hypothetical protein
HS372_01756	APL_1928	-1.48777	6.6157	0.00202445	0.00743784	SNARE associated Golgi protein
HS372_01505	APL_1949	-1.48958	5.36382	0.006253	0.0189097	D-tyrosyl-tRNA(Tyr) deacylase
HS372_00834	APL_1895	-1.49355	9.86728	0.000438547	0.00207255	Prolipoprotein diacylglyceryl transferase
HS372_00018	-	-1.4945	3.93507	0.0428142	0.089553	hypothetical protein
HS372_01833	APL_0060	-1.49901	8.98035	0.000484294	0.00225107	Ribosomal RNA large subunit methyltransferase L
HS372_00141	APL_1862	-1.50224	4.254	0.0175391	0.0444173	3-dehydroquinate dehydratase
HS372_02185	APL_2034	-1.5035	7.98127	0.000644722	0.00287445	5-dehydro-2-deoxygluconokinase
HS372_01301	APL_2036	-1.50443	5.27979	0.00671652	0.0199903	Lipoprotein-releasing system transmembrane protein lolE
HS372_02218	APL_0066	-1.50725	6.85874	0.00142426	0.00554726	Dipeptide transport system permease protein dppC
HS372_00321	APL_1016	-1.50898	9.3255	0.000412334	0.00195685	Nucleoside permease nupX
HS372_01156	APL_0129	-1.51093	6.61016	0.00134279	0.00534042	Ribonuclease HII
HS372_01035	-	-1.5125	12.0394	0.00032333	0.00158439	Dihydropteroate synthase
HS372_01289	APL_0165	-1.51462	5.18612	0.00544357	0.0170192	Electron transport complex protein rnfA
HS372_01290	APL_0166	-1.5167	6.73809	0.00125231	0.00504273	Nitrogen fixation protein rnfB
HS372_01155	APL_0057	-1.51721	6.31509	0.00205089	0.00750884	tRNA-modifying protein ygfZ
HS372_00829	-	-1.51944	4.72102	0.0123028	0.0334039	Phosphate-import permease protein phnE
HS372_00338	APL_2019	-1.5298	8.74402	0.000392865	0.00187272	ATP phosphoribosyltransferase
HS372_01033	-	-1.53205	12.3734	0.00026856	0.00137111	Aminoglycoside 3'-phosphotransferase
HS372_01305	-	-1.53342	4.39749	0.0145837	0.0382188	Glutathionylspermidine synthase
HS372_00159	APL_0249	-1.53356	8.08621	0.000437332	0.00207114	Homoserine kinase
HS372_00900	APL_0841	-1.53866	9.56861	0.000317648	0.00156333	NAD(P) transhydrogenase subunit beta
HS372_01556	APL_0943	-1.53868	6.64789	0.00106025	0.00438558	50S ribosomal protein L3 glutamine methyltransferase
HS372_01432	APL_0010	-1.54093	8.49282	0.000382508	0.00183457	Ribosomal RNA small subunit methyltransferase H
HS372_00236	APL_1807	-1.5443	6.53544	0.00128968	0.00516559	Poly-beta-1,6-N-acetyl-D-glucosamine synthase
HS372_00500	APL_0636	-1.54484	9.37101	0.000303559	0.00151044	Type I restriction enzyme EcoR124II R protein
HS372_02127	APL_1315	-1.55202	10.4393	0.000238454	0.00125743	Heat shock protein 33
HS372_00994	APL_1178	-1.55606	5.86718	0.00212585	0.00773316	Putative sulfate transporter ychM
HS372_01327	APL_1120	-1.55822	6.78722	0.000798662	0.0034695	t(6)A37 threonylcarbamoyladenosine biosynthesis protein
HS372_02067	APL_1018	-1.55836	5.4796	0.00226612	0.0081386	Putative KHG/KDPG aldolase
HS372_02045	APL_0728	-1.56704	3.49917	0.0451175	0.0932527	Acetolactate synthase isozyme 3 small subunit
HS372_01304	APL_0468	-1.56817	5.17109	0.00476466	0.0152672	NADP-dependent 3-hydroxy acid dehydrogenase YdfG
HS372_01443	APL_0321	-1.56847	9.51802	0.000230898	0.00122154	Disulfide oxidoreductase
HS372_02122	-	-1.57677	5.78008	0.00139014	0.00545197	DoxX
HS372_00874	APL_1125	-1.58549	7.82321	0.000316876	0.0015631	Cysteine sulfinate desulfinase
HS372_00527	-	-1.58629	9.12405	0.000216531	0.00115637	Site-specific recombinase XerC
HS372_01358	APL_1087	-1.5892	14.5454	0.000155489	0.000867284	Heat shock protein F84.1
HS372_01766	-	-1.59508	4.92804	0.00351463	0.0118856	hypothetical protein
HS372_01023	APL_1384	-1.60974	7.97184	0.000249189	0.00129705	3-oxoacyl-[acyl-carrier-protein] synthase 3
HS372_01689	-	-1.61027	9.80819	0.000158814	0.000883157	Hydroxymethylpyrimidine/phosphomethylpyrimidine kinase
HS372_00723	APL_0685	-1.61333	6.37459	0.000995816	0.0041891	Ribosomal RNA large subunit methyltransferase M
HS372_00462	-	-1.62312	5.54837	0.00219009	0.0078906	Mu-like prophage tail protein gpP
HS372_01139	APL_0594	-1.63362	7.56957	0.000260286	0.00133633	Ribosomal RNA large subunit methyltransferase E
HS372_02247	APL_0881	-1.63782	8.79573	0.000159508	0.000883157	DNA repair protein RadA
HS372_01576	APL_1239	-1.63915	6.01333	0.00123181	0.00497791	Maltose transport system permease protein malG
HS372_00093	-	-1.63999	7.30107	0.000288081	0.0014453	Poly(3-hydroxybutyrate) depolymerase
HS372_00305	-	-1.64349	8.05194	0.000185245	0.0010108	Transcriptional regulatory protein tyrR
HS372_00921	APL_1052	-1.64825	5.80674	0.00126388	0.00508026	Cytochrome c-type biogenesis protein CcmF
HS372_01032	-	-1.65683	10.4633	9.76383e-05	0.000577395	Aminoglycoside/hydroxyurea antibiotic resistance kinase
HS372_00662	APL_1272	-1.66	9.11941	0.000112758	0.000659899	hypothetical protein
HS372_01258	APL_1862	-1.66103	5.56807	0.00172764	0.00650147	3-dehydroquinate dehydratase
HS372_00062	APL_1587	-1.66512	7.23606	0.000252612	0.00130883	Methionyl-tRNA formyltransferase
HS372_00515	APL_0138	-1.66886	5.85673	0.00101008	0.00424119	3-isopropylmalate dehydratase small subunit 1
HS372_00802	APL_2038	-1.6712	6.75752	0.000392543	0.00187272	Lipoprotein-releasing system transmembrane protein lolC
HS372_00991	APL_0084	-1.67292	8.62694	0.000108935	0.000639182	Thioredoxin reductase
HS372_01484	APL_1215	-1.67384	9.11125	0.000104073	0.000613839	Putative multidrug export ATP-binding/permease protein
HS372_02147	APL_0280	-1.67442	9.55075	9.14517e-05	0.00054944	Spermidine/putrescine import ATP-binding protein PotA
HS372_01492	APL_0930	-1.68062	10.71	7.18311e-05	0.000451996	NifU-like protein
HS372_01434	APL_0206	-1.68223	8.03673	0.000126994	0.000729972	Inositol-1-monophosphatase
HS372_01107	-	-1.68818	4.89267	0.00301995	0.0104154	Phage tail sheath protein
HS372_00833	APL_1896	-1.68902	9.43759	8.51458e-05	0.00051985	Sulfite exporter TauE/SafE
HS372_01194	-	-1.68942	4.64228	0.00501982	0.0159491	hypothetical protein
HS372_00126	APL_1806	-1.69791	3.18886	0.0333763	0.074064	Inner membrane protein ybaN
HS372_00417	APL_1562	-1.69799	7.88461	0.000125878	0.000725405	L-seryl-tRNA(Sec) selenium transferase
HS372_02105	-	-1.70196	4.71133	0.00374952	0.0125857	D-allose transport system permease protein AlsC
HS372_01674	APL_1759	-1.70662	9.48085	7.52372e-05	0.000469505	30S ribosomal protein S10
HS372_02079	-	-1.70744	6.52461	0.000276201	0.00140526	L-idonate 5-dehydrogenase
HS372_00259	APL_1991	-1.71444	8.34906	9.30955e-05	0.000553428	hypothetical protein
HS372_00329	-	-1.72267	7.60354	0.000128287	0.000735536	hypothetical protein
HS372_01813	APL_1551	-1.72434	7.92419	9.28055e-05	0.00055316	UDP-glucose 6-dehydrogenase ywqF
HS372_00375	-	-1.72479	4.09198	0.0131493	0.0351796	Inosose dehydratase
HS372_00798	-	-1.72479	4.04678	0.0131493	0.0351796	hypothetical protein
HS372_02329	APL_0447	-1.73115	8.43047	8.59052e-05	0.000523072	L-lactate permease
HS372_00461	-	-1.73168	5.10924	0.00241313	0.00854429	Mu-like prophage DNA circulation protein
HS372_02092	APL_1820	-1.73168	5.02082	0.00241313	0.00854429	Ribulose-phosphate 3-epimerase
HS372_02309	APL_0805	-1.73355	7.17097	0.000124769	0.000720854	hypothetical protein
HS372_01757	APL_1927	-1.73373	6.93466	0.000188183	0.00102189	5'/3'-nucleotidase SurE
HS372_02315	APL_0887	-1.73515	6.29955	0.000587317	0.00266416	3-ketoacyl-CoA thiolase
HS372_02137	APL_0275	-1.73897	6.62779	0.000217443	0.0011585	CDP-diacylglycerol--glycerol-3-phosphate 3-phosphatidyltransferase
HS372_02254	APL_1280	-1.74146	6.20866	0.000380932	0.0018309	ATP-dependent Clp protease proteolytic subunit precursor
HS372_01171	APL_1531	-1.74425	6.82386	0.000167626	0.000925835	Diaminopimelate epimerase
HS372_02108	-	-1.74771	3.74138	0.0199879	0.0496183	hypothetical protein
HS372_00614	-	-1.75131	6.83404	0.000159188	0.000883157	Inner membrane protein ybbJ
HS372_02219	APL_0065	-1.75316	8.04117	8.01339e-05	0.000494933	Dipeptide transport system permease protein dppB
HS372_02095	-	-1.76324	3.2598	0.0452022	0.0932527	Sulfite exporter TauE/SafE
HS372_01296	APL_0172	-1.7672	6.67098	0.000218858	0.00116329	Lipid A biosynthesis (KDO)2-(lauroyl)-lipid IVA acyltransferase
HS372_00674	-	-1.76865	7.40452	9.26016e-05	0.00055316	Ferric hydroxamate uptake
HS372_01875	APL_1292	-1.7775	9.86433	3.2391e-05	0.000229377	putative ABC transporter ATP-binding protein
HS372_01643	APL_1132	-1.78354	8.06976	5.0889e-05	0.000328452	3-deoxy-D-manno-octulosonic-acid transferase
HS372_01004	-	-1.78478	3.56378	0.0245106	0.0579509	Quercetin 2,3-dioxygenase
HS372_02074	-	-1.78685	7.99054	4.77719e-05	0.000313712	Alpha-xylosidase
HS372_00975	APL_1067	-1.80004	8.69069	3.74766e-05	0.00025595	hypothetical protein
HS372_02160	-	-1.8003	4.83967	0.00204509	0.00749976	Sporulation initiation inhibitor protein soj
HS372_00042	APL_1605	-1.80644	7.76368	5.05375e-05	0.000328058	Serine dehydratase alpha chain
HS372_02081	APL_1665	-1.80879	6.17805	0.000229479	0.00121688	Inner membrane permease ygbN
HS372_00323	APL_1014	-1.8114	11.5722	1.95085e-05	0.000151887	Purine nucleoside phosphorylase deoD-type
HS372_00205	APL_1351	-1.81152	3.90712	0.0153054	0.0397412	Arginine ABC transporter permease protein ArtM
HS372_01504	APL_1950	-1.81734	6.25593	0.000192465	0.00104263	hypothetical protein
HS372_01773	APL_1744	-1.8177	6.60917	0.000144388	0.000811372	2-octaprenyl-3-methyl-6-methoxy-1,4-benzoquinol hydroxylase
HS372_01801	-	-1.82267	6.55365	0.000104524	0.000614893	Inner membrane protein YgaZ
HS372_01736	APL_1839	-1.8248	8.82132	2.52719e-05	0.000187793	Uridine phosphorylase
HS372_00191	APL_0106	-1.82748	10.1632	1.95658e-05	0.000151887	Bifunctional protein putA
HS372_01270	APL_0153	-1.82804	7.84075	4.42612e-05	0.000294076	Na(+)-translocating NADH-quinone reductase subunit D
HS372_01547	APL_1653	-1.82825	5.16523	0.0017297	0.00650147	F0F1 ATP synthase subunit I
HS372_02070	-	-1.83221	5.60496	0.000288547	0.0014453	putative oxidoreductase
HS372_01542	APL_1648	-1.83263	9.89994	1.99416e-05	0.000154274	ATP synthase subunit alpha
HS372_02308	APL_0804	-1.83359	10.3005	1.76412e-05	0.000138597	Lipoteichoic acid synthase 1
HS372_02094	-	-1.84189	5.63906	0.000296368	0.00148119	putative symporter yidK
HS372_01666	APL_0469	-1.84275	6.57136	0.000115447	0.000672931	Tryptophan synthase beta chain
HS372_01939	APL_1095	-1.85502	2.93129	0.0439913	0.0915068	Phosphoribosylformylglycinamidine cyclo-ligase
HS372_00218	APL_1461	-1.85568	4.98151	0.0014637	0.00567152	1,4-dihydroxy-2-naphthoate octaprenyltransferase
HS372_01717	APL_1772	-1.85572	9.87905	1.56715e-05	0.00012707	30S ribosomal protein S14
HS372_00168	APL_0414	-1.86101	7.70152	3.09799e-05	0.00022217	Undecaprenyl pyrophosphate synthase
HS372_01873	APL_1364	-1.8654	8.8465	1.74941e-05	0.000138179	DnaA initiator-associating protein diaA
HS372_00327	-	-1.86625	8.36028	2.45926e-05	0.000183956	Imidazole glycerol phosphate synthase subunit HisF
HS372_01157	APL_1854	-1.86781	6.98361	5.89185e-05	0.000377045	Inner membrane protein yebS
HS372_01733	-	-1.86915	7.67854	2.66358e-05	0.000195994	FMN-dependent NADH-azoreductase
HS372_00012	APL_0976	-1.8714	7.22752	4.60276e-05	0.000304916	H+/gluconate symporter
HS372_02104	-	-1.87161	5.70773	0.000238795	0.00125743	Xylose import ATP-binding protein XylG
HS372_00139	APL_0228	-1.87367	6.04109	0.000193348	0.00104491	hypothetical protein
HS372_01253	APL_1702	-1.87652	8.79629	1.57838e-05	0.00012707	HTH-type transcriptional regulator ulaR
HS372_00993	APL_0418	-1.87809	6.2833	8.87882e-05	0.000537728	RNA-binding protein
HS372_02345	APL_0424	-1.87859	4.49167	0.00232234	0.00831405	Pur regulon 18 kDa protein
HS372_01810	APL_1554	-1.87951	4.914	0.00212538	0.00773316	Undecaprenyl-phosphate alpha-N-acetylglucosaminyl 1-phosphate transferase
HS372_01272	APL_0155	-1.88331	10.0864	1.13393e-05	9.62985e-05	Na(+)-translocating NADH-quinone reductase subunit F
HS372_01256	APL_1699	-1.90461	6.52285	6.49433e-05	0.000412098	Ascorbate-specific phosphotransferase enzyme IIA component
HS372_02049	APL_0115	-1.90744	8.06936	1.64581e-05	0.00013184	Thymidylate synthase
HS372_02307	APL_0896	-1.90797	10.4423	8.20887e-06	7.35867e-05	hypothetical protein
HS372_00465	-	-1.90805	5.05327	0.000851639	0.00367849	hypothetical protein
HS372_01306	APL_1223	-1.93044	5.80374	0.000154469	0.000863724	putative adenine permease PurP
HS372_01268	APL_0151	-1.93283	9.82169	7.6756e-06	6.96353e-05	Na(+)-translocating NADH-quinone reductase subunit B
HS372_01269	APL_0152	-1.93406	8.44794	1.15398e-05	9.69084e-05	Na(+)-translocating NADH-quinone reductase subunit C
HS372_00685	APL_0971	-1.93715	6.87243	3.66222e-05	0.000252224	putative acyl-CoA thioester hydrolase
HS372_01531	APL_1672	-1.93735	8.02275	1.13906e-05	9.63645e-05	D-ribose-binding periplasmic protein precursor
HS372_01804	-	-1.94425	3.69609	0.013231	0.035288	transcriptional regulator Hpr
HS372_00930	APL_1004	-1.94563	5.54509	0.000323062	0.00158439	Sodium, potassium, lithium and rubidium/H(+) antiporter
HS372_01536	-	-1.94724	4.60077	0.00131742	0.00525803	Transcriptional regulator kdgR
HS372_00322	APL_1015	-1.95517	9.73324	5.69407e-06	5.41478e-05	Deoxyribose-phosphate aldolase
HS372_01254	APL_1701	-1.95653	10.3316	4.97115e-06	4.79907e-05	putative L-ascorbate-6-phosphate lactonase ulaG
HS372_01876	APL_1291	-1.95835	8.51682	8.61429e-06	7.69157e-05	putative phospholipid ABC transporter permease protein mlaE
HS372_02239	APL_0953	-1.96043	4.74943	0.000640504	0.00286515	hypothetical protein
HS372_02149	APL_1919	-1.9841	7.3863	1.58064e-05	0.00012707	Putative glucose-6-phosphate 1-epimerase
HS372_01227	-	-1.98613	4.62393	0.00114297	0.00465219	O-acetyl-ADP-ribose deacetylase
HS372_02291	APL_0455	-1.98724	9.25988	5.01856e-06	4.82423e-05	2-oxoglutarate dehydrogenase E1 component
HS372_01561	APL_0830	-1.99034	10.8174	3.25446e-06	3.28206e-05	hypothetical protein
HS372_01957	-	-1.99373	5.10349	0.000244075	0.00127927	Transposase
HS372_01401	APL_0090	-1.99727	6.0193	4.75081e-05	0.00031329	Suppressor of F exclusion of phage T7
HS372_00064	APL_1559	-2.00691	7.22659	1.08996e-05	9.36205e-05	Trk system potassium uptake protein trkA
HS372_00830	-	-2.01121	4.63783	0.000733197	0.00322236	Phosphate-import permease protein phnE
HS372_00923	APL_1515	-2.01783	3.83986	0.00973269	0.0276555	Cytochrome c-type biogenesis protein CcmH precursor
HS372_00167	APL_0413	-2.01964	7.45276	9.72518e-06	8.41731e-05	Phosphatidate cytidylyltransferase
HS372_02103	-	-2.02775	6.32851	3.08954e-05	0.00022217	2,3-diketo-L-gulonate reductase
HS372_00049	APL_1589	-2.03429	4.96532	0.000392948	0.00187272	IMPACT family member yigZ
HS372_01450	-	-2.04182	4.19612	0.00406587	0.0134477	Ferric iron reductase protein fhuF
HS372_01802	-	-2.04217	4.72858	0.000604137	0.00272949	hypothetical protein
HS372_00171	APL_0417	-2.04243	6.03913	5.85774e-05	0.000375927	Phosphatidylglycerophosphatase B
HS372_01750	APL_1590	-2.05846	7.08738	9.5723e-06	8.31685e-05	Trk system potassium uptake protein trkG
HS372_01037	-	-2.06104	11.4522	1.47107e-06	1.62104e-05	Aminoglycoside 3'-phosphotransferase
HS372_02022	APL_1304	-2.06114	4.68454	0.000489496	0.00227058	hypothetical protein
HS372_00065	-	-2.06521	7.19062	7.28404e-06	6.6618e-05	Alanine dehydrogenase 2
HS372_00850	-	-2.07513	5.69283	8.95194e-05	0.000540707	vitamin B12-transporter protein BtuF
HS372_01793	-	-2.0755	2.99198	0.0209521	0.0516148	hypothetical protein
HS372_01945	-	-2.0755	3.17504	0.0209521	0.0516148	hypothetical protein
HS372_00898	APL_1367	-2.07615	7.32118	7.75685e-06	6.98116e-05	Cytochrome c-type biogenesis protein CcmF
HS372_00682	APL_0974	-2.0808	5.99604	3.48571e-05	0.000242265	hypothetical protein
HS372_00688	APL_0766	-2.08941	5.37818	8.44412e-05	0.000516945	ComEC family competence protein
HS372_00800	APL_2039	-2.08983	9.93617	1.34646e-06	1.52082e-05	Putative 2-hydroxyacid dehydrogenase
HS372_00615	-	-2.10623	7.92474	2.45661e-06	2.56552e-05	hypothetical protein
HS372_00110	APL_0377	-2.11917	9.22791	1.18526e-06	1.37973e-05	G-3-P permease
HS372_01887	APL_0405	-2.12143	10.4235	8.63308e-07	1.08345e-05	GTP pyrophosphokinase
HS372_00457	-	-2.12327	3.90738	0.00845893	0.0243114	hypothetical protein
HS372_01044	APL_0794	-2.13322	6.38431	1.30076e-05	0.000107489	Peptide transport system permease protein sapC
HS372_00152	-	-2.13412	9.43287	8.99435e-07	1.12255e-05	High-affinity nickel-transport protein
HS372_00460	-	-2.15662	5.7999	3.51202e-05	0.00024262	Phage-related minor tail protein
HS372_01108	-	-2.16304	4.13592	0.00172833	0.00650147	phage major tail tube protein
HS372_01479	APL_0297	-2.16395	8.33989	1.20716e-06	1.38426e-05	Cytochrome d ubiquinol oxidase subunit 1
HS372_00302	APL_1450	-2.16645	6.99047	3.24103e-06	3.28206e-05	Fructose-1,6-bisphosphatase class 1
HS372_01271	APL_0154	-2.16875	7.89206	1.86327e-06	1.99484e-05	Na(+)-translocating NADH-quinone reductase subunit E
HS372_02222	APL_0313	-2.17142	6.87453	3.88255e-06	3.84679e-05	Deoxyguanosinetriphosphate triphosphohydrolase
HS372_00415	APL_1697	-2.17261	6.11449	1.35048e-05	0.000110936	hypothetical protein
HS372_00153	APL_0528	-2.17689	9.78658	5.58051e-07	7.54873e-06	Na+/alanine symporter
HS372_01711	APL_1540	-2.18541	6.59359	7.16836e-06	6.60952e-05	hypothetical protein
HS372_01830	APL_1319	-2.19025	9.8633	4.61079e-07	6.63425e-06	PTS system sac EIIBC component
HS372_00041	-	-2.19703	7.93668	1.07454e-06	1.28257e-05	Calcium/proton antiporter
HS372_01267	APL_0150	-2.19865	9.89078	4.31265e-07	6.28534e-06	Na(+)-translocating NADH-quinone reductase subunit A
HS372_00901	APL_0842	-2.20038	9.37593	4.89812e-07	6.78826e-06	NAD(P) transhydrogenase subunit alpha
HS372_00412	APL_1712	-2.20081	3.28473	0.00607288	0.0184887	hypothetical protein
HS372_01180	APL_0377	-2.20231	5.88106	1.27732e-05	0.000106083	G-3-P permease
HS372_00845	APL_1549	-2.20536	6.07911	1.12627e-05	9.60096e-05	UDP-4-amino-4-deoxy-L-arabinose--oxoglutarate aminotransferase
HS372_01986	APL_0684	-2.20866	6.50326	6.61542e-06	6.20093e-05	Dihydrodipicolinate reductase
HS372_01478	APL_0298	-2.20876	7.89885	1.07594e-06	1.28257e-05	Cytochrome d ubiquinol oxidase subunit 2
HS372_00408	-	-2.21123	6.29998	5.70482e-06	5.41478e-05	putative iron-regulated protein
HS372_00009	APL_0732	-2.21466	7.09273	2.46445e-06	2.56552e-05	Phenolic acid decarboxylase subunit B
HS372_00411	-	-2.21773	6.24825	5.34469e-06	5.11596e-05	Hemin-binding periplasmic protein hmuT precursor
HS372_02139	APL_0260	-2.21802	7.83643	9.67221e-07	1.18508e-05	Maltose/maltodextrin import ATP-binding protein MalK
HS372_02109	-	-2.21842	3.55891	0.00390492	0.0129724	2,3-diketo-L-gulonate TRAP transporter small permease protein yiaM
HS372_02030	-	-2.22127	5.01295	0.000138064	0.000781672	hypothetical protein
HS372_00820	-	-2.2272	6.2441	9.33978e-06	8.15591e-05	Sigma-E factor regulatory protein rseB precursor
HS372_00574	APL_0967	-2.23138	5.3128	9.01297e-05	0.000542941	Glutamate permease
HS372_01851	-	-2.23686	7.23843	1.51639e-06	1.64689e-05	Biotin ECF transporter S component BioY2
HS372_01295	APL_0171	-2.23774	5.74583	2.33967e-05	0.000176177	Electron transport complex protein rnfE
HS372_00063	APL_1560	-2.2403	7.41645	1.191e-06	1.37973e-05	Ribosomal RNA small subunit methyltransferase B
HS372_00051	-	-2.25892	5.3626	5.38297e-05	0.000346442	Neu5Ac permease
HS372_01483	APL_1216	-2.25914	8.71291	3.26368e-07	5.04977e-06	S-ribosylhomocysteine lyase
HS372_02216	-	-2.2594	7.99171	4.53205e-07	6.56275e-06	hypothetical protein
HS372_00095	-	-2.26672	3.00264	0.0100337	0.0282974	transcriptional regulator Hpr
HS372_00446	-	-2.27503	5.12961	6.53258e-05	0.000413364	hypothetical protein
HS372_01003	APL_0388	-2.27559	7.53086	6.62415e-07	8.7816e-06	Peptidase B
HS372_00933	APL_0382	-2.28128	7.37108	7.54567e-07	9.68504e-06	Riboflavin biosynthesis protein RibD
HS372_00926	-	-2.28739	7.44584	7.07275e-07	9.23546e-06	Sulfate transport system permease protein CysW
HS372_02057	APL_1872	-2.29513	4.82377	8.13336e-05	0.000500634	D-alanyl-D-alanine carboxypeptidase
HS372_00131	APL_0212	-2.30356	7.28208	7.29396e-07	9.41546e-06	putative inorganic polyphosphate/ATP-NAD kinase
HS372_01414	APL_0542	-2.30883	11.5266	8.79186e-08	1.58887e-06	Signal peptidase I
HS372_01400	APL_0099	-2.32322	7.70022	4.04608e-07	6.02825e-06	Acetolactate synthase isozyme 2 large subunit
HS372_00369	APL_1685	-2.33265	6.48667	1.54126e-06	1.66589e-05	L-fuculokinase
HS372_02277	APL_1882	-2.33756	8.13095	2.276e-07	3.62076e-06	hypothetical protein
HS372_00675	-	-2.33811	5.9118	7.12453e-06	6.59603e-05	hypothetical protein
HS372_00380	APL_1671	-2.33815	3.53506	0.00214237	0.00776823	Ribose transport system permease protein rbsC
HS372_01898	APL_1268	-2.34279	6.33649	3.10236e-06	3.2001e-05	Protease 4
HS372_00208	APL_1544	-2.35359	3.71337	0.00484911	0.015472	putative common antigen polymerase
HS372_00129	APL_0056	-2.3637	6.87637	7.94898e-07	1.01451e-05	hypothetical protein
HS372_00998	APL_1424	-2.36541	8.41707	1.3117e-07	2.2448e-06	Oxa1Ec
HS372_01160	APL_1692	-2.36582	7.02383	7.22658e-07	9.3821e-06	putative amino-acid permease protein yxeN
HS372_01849	APL_1790	-2.36825	8.43457	1.38104e-07	2.3244e-06	hypothetical protein
HS372_01530	APL_1673	-2.37453	7.6945	1.97049e-07	3.18066e-06	Ribokinase
HS372_01343	APL_1447	-2.37853	6.70114	9.95666e-07	1.20925e-05	Sulfate transport system permease protein CysW
HS372_00112	APL_0380	-2.37945	8.95108	7.75235e-08	1.42345e-06	Anaerobic glycerol-3-phosphate dehydrogenase subunit B
HS372_01288	APL_0127	-2.38144	5.59438	9.34545e-06	8.15591e-05	Manganese transport system membrane protein mntB
HS372_00128	APL_1851	-2.3878	7.18529	4.16184e-07	6.10493e-06	UDP-N-acetylenolpyruvoylglucosamine reductase
HS372_00409	-	-2.38982	5.44625	6.91908e-06	6.45876e-05	Hemin import ATP-binding protein HmuV
HS372_01543	APL_1649	-2.40233	7.11671	4.78552e-07	6.67314e-06	F-type ATPase subunit delta
HS372_00211	APL_0374	-2.4033	4.35818	0.000325735	0.00158928	Aquaglyceroporin
HS372_01275	APL_1321	-2.40445	5.70332	6.10781e-06	5.77303e-05	thiamine transporter membrane protein
HS372_00215	-	-2.4104	5.02319	2.89231e-05	0.000211448	hypothetical protein
HS372_02204	-	-2.41655	4.77025	7.32564e-05	0.000459684	hypothetical protein
HS372_01688	-	-2.43338	9.87775	3.10076e-08	6.36783e-07	Hydroxyethylthiazole kinase
HS372_01685	-	-2.43878	5.48528	4.78323e-06	4.63747e-05	Sialidase
HS372_01594	APL_0607	-2.4602	5.59705	4.20321e-06	4.11042e-05	Putative NAD(P)H nitroreductase
HS372_01094	-	-2.46507	6.84179	4.0562e-07	6.02825e-06	putative HTH-type transcriptional regulator
HS372_01002	-	-2.47525	4.58551	0.000204856	0.00110446	HTH-type transcriptional repressor NsrR
HS372_00854	APL_0180	-2.48667	5.14044	2.18084e-05	0.00016743	hypothetical protein
HS372_01178	APL_1534	-2.49733	6.10584	1.36839e-06	1.53791e-05	Multidrug resistance protein MdtH
HS372_00913	APL_0850	-2.49889	9.36514	1.71708e-08	3.80796e-07	Glutathione transport system permease protein gsiD
HS372_01544	APL_1650	-2.50071	7.53866	6.60722e-08	1.23353e-06	F-type ATPase subunit b
HS372_01135	APL_1199	-2.51102	6.51107	2.91984e-07	4.5805e-06	hypothetical protein
HS372_01303	APL_0726	-2.51714	5.2375	1.25266e-05	0.000104806	Carbonic anhydrase 2
HS372_00076	-	-2.52587	6.20893	1.08742e-06	1.28612e-05	Oligopeptide transport system permease protein oppB
HS372_00151	APL_0526	-2.54166	8.75343	1.21362e-08	2.85579e-07	ABC-type uncharacterized transport system, periplasmic component
HS372_00413	APL_1711	-2.55796	6.87711	9.99677e-08	1.77816e-06	Peptide deformylase
HS372_00801	APL_0004	-2.5604	10.4873	5.03449e-09	1.37023e-07	Superoxide dismutase [Cu-Zn] precursor
HS372_01534	APL_1669	-2.56495	4.8148	1.66253e-05	0.000132709	D-ribose pyranase
HS372_01287	APL_0128	-2.56934	5.88359	1.12331e-06	1.32165e-05	Manganese transport system membrane protein mntB
HS372_01022	APL_0279	-2.57359	7.07034	7.81353e-08	1.42345e-06	ATP-dependent DNA helicase rep
HS372_00374	-	-2.57398	5.00734	9.17307e-06	8.09452e-05	3D-(3,5/4)-trihydroxycyclohexane-1,2-dione hydrolase
HS372_01779	APL_1393	-2.57679	7.25621	4.93793e-08	9.53401e-07	PTS system mannose-specific EIID component
HS372_00231	APL_1301	-2.57914	9.41297	5.93253e-09	1.50849e-07	UDP-glucose 4-epimerase
HS372_01990	-	-2.5866	11.8717	2.97057e-09	8.82963e-08	Aconitate hydratase 2
HS372_01433	APL_0009	-2.59041	8.43763	9.79208e-09	2.35322e-07	hypothetical protein
HS372_00935	APL_0384	-2.59617	8.59466	7.98599e-09	1.98246e-07	Riboflavin biosynthesis protein ribBA
HS372_01952	-	-2.61928	8.56052	5.93617e-09	1.50849e-07	Gamma-glutamyltranspeptidase precursor
HS372_00232	APL_1300	-2.62185	9.16354	4.0693e-09	1.14907e-07	hypothetical protein
HS372_01844	APL_1388	-2.63308	5.7259	6.64743e-07	8.7816e-06	Inner membrane protein ypjD
HS372_00619	-	-2.63467	5.42352	2.67037e-06	2.76714e-05	Ammonia transporter
HS372_00107	APL_1880	-2.64335	8.91007	3.30483e-09	9.6956e-08	Small-conductance mechanosensitive channel
HS372_00075	-	-2.64448	6.82335	6.70235e-08	1.24103e-06	Oligopeptide transport system permease protein oppC
HS372_00045	APL_1947	-2.64449	5.77542	4.76352e-07	6.67314e-06	Sodium/proton antiporter nhaA
HS372_01228	-	-2.65222	6.19717	3.00593e-07	4.68303e-06	Sir2 family protein
HS372_01229	-	-2.65665	3.51295	0.0011736	0.00475973	hypothetical protein
HS372_01783	APL_1671	-2.66634	5.86057	3.30999e-07	5.08658e-06	Ribose transport system permease protein rbsC
HS372_02310	-	-2.66748	5.05162	3.17962e-05	0.000226585	hypothetical protein
HS372_00447	-	-2.66779	5.57431	2.00299e-06	2.12429e-05	Mu-like prophage protein gp29
HS372_01302	APL_2037	-2.68549	6.76501	4.11152e-08	8.07646e-07	Lipoprotein-releasing system ATP-binding protein LolD
HS372_01163	APL_1462	-2.68852	5.91976	2.68097e-07	4.23518e-06	Iron-sulfur cluster insertion protein erpA
HS372_01545	APL_1651	-2.69378	6.74039	3.77166e-08	7.47385e-07	Lipid-binding protein
HS372_00450	-	-2.69627	5.5027	1.2006e-06	1.38375e-05	Mu-like prophage I protein
HS372_01814	APL_1359	-2.70273	8.97137	1.81728e-09	5.86462e-08	Thiol:disulfide interchange protein DsbD precursor
HS372_00848	-	-2.74544	5.85528	2.06777e-07	3.31284e-06	putative ABC transporter permease protein
HS372_00722	APL_0686	-2.75752	3.73436	0.000252157	0.00130883	hypothetical protein
HS372_01778	APL_1392	-2.76142	6.97131	1.45277e-08	3.34879e-07	PTS system mannose-specific EIIC component
HS372_01349	-	-2.78208	6.5487	2.45166e-08	5.2248e-07	PTS system mannose-specific EIID component
HS372_01782	APL_1419	-2.78452	5.67561	5.39201e-07	7.38215e-06	Galactose/methyl galactoside import ATP-binding protein MglA
HS372_02305	APL_0763	-2.79153	7.76657	2.06067e-09	6.37679e-08	hypothetical protein
HS372_02138	APL_0261	-2.79983	7.0999	5.72419e-09	1.50849e-07	Molybdenum transport system permease protein modB
HS372_02069	-	-2.80123	6.90458	5.84203e-09	1.50849e-07	Uronate isomerase
HS372_01784	-	-2.80809	5.14999	1.07875e-06	1.28257e-05	Autoinducer 2-binding protein lsrB precursor
HS372_00454	-	-2.81505	5.03133	1.81721e-06	1.9548e-05	Mu-like prophage protein gp37
HS372_00444	-	-2.8346	3.15032	0.00108459	0.00444883	hypothetical protein
HS372_02028	-	-2.8346	3.1936	0.00108459	0.00444883	DoxX
HS372_01615	-	-2.89401	5.80434	5.73458e-08	1.08861e-06	EIICB-Glc
HS372_02271	APL_1241	-2.89531	8.42966	3.08697e-10	1.31575e-08	Carbon starvation protein A
HS372_01803	-	-2.90587	5.80619	5.1028e-08	9.76884e-07	hypothetical protein
HS372_01569	APL_0238	-2.9118	7.98382	4.46546e-10	1.76973e-08	hypothetical protein
HS372_00475	APL_1312	-2.9148	7.22508	1.39909e-09	4.71724e-08	3'(2'),5'-bisphosphate nucleotidase CysQ
HS372_01546	APL_1652	-2.91879	7.40301	1.28495e-09	4.52139e-08	F-ATPase subunit 6
HS372_00755	-	-2.92208	2.88083	0.0118324	0.0322819	hypothetical protein
HS372_00182	APL_1557	-2.92804	4.46702	9.35096e-06	8.15591e-05	hypothetical protein
HS372_00317	APL_1752	-2.94232	6.14528	1.88471e-08	4.0938e-07	Putative N-acetylmannosamine-6-phosphate 2-epimerase
HS372_00111	APL_0379	-2.95394	9.66634	5.15199e-11	2.89328e-09	Anaerobic glycerol-3-phosphate dehydrogenase subunit A
HS372_01535	APL_1668	-2.97424	6.01031	1.61068e-08	3.63853e-07	Ribose operon repressor
HS372_01533	APL_1670	-3.00517	7.58779	2.45777e-10	1.08865e-08	Ribose import ATP-binding protein RbsA
HS372_00053	-	-3.02813	4.22926	7.19999e-06	6.6117e-05	putative nucleotidyltransferases
HS372_01286	APL_0271	-3.03466	6.89693	6.58587e-10	2.47958e-08	putative ABC transporter ATP-binding protein
HS372_01989	-	-3.05151	11.1642	8.03525e-12	5.85536e-10	Isocitrate dehydrogenase [NADP]
HS372_00868	-	-3.06246	5.79255	9.38731e-09	2.28021e-07	Phosphohistidine phosphatase sixA
HS372_01159	APL_1691	-3.08291	7.68762	6.94585e-11	3.64899e-09	Inner membrane amino-acid ABC transporter permease protein yecS
HS372_00319	-	-3.08362	5.3316	9.17897e-08	1.64566e-06	Pseudouridine kinase
HS372_00645	-	-3.13895	2.34039	0.0348666	0.0765439	Phage head completion protein (GPL)
HS372_02068	APL_1019	-3.15158	6.34623	1.09426e-09	3.9237e-08	putative sugar kinase ydjH
HS372_01532	APL_1671	-3.1546	6.27994	1.42299e-09	4.72727e-08	Ribose transport system permease protein rbsC
HS372_00451	-	-3.18381	6.25378	1.32099e-09	4.52139e-08	Mu-like prophage major head subunit gpT
HS372_00356	APL_1341	-3.21336	5.81118	4.88207e-09	1.34495e-07	G3P acyltransferase
HS372_00192	APL_0107	-3.30623	10.1229	3.5492e-13	4.21981e-11	Propionate transporter
HS372_00914	APL_0849	-3.32712	7.7201	7.22291e-12	5.43885e-10	Glutathione transport system permease protein gsiC
HS372_00367	APL_1684	-3.32945	6.73107	5.25119e-11	2.89328e-09	L-fucose isomerase
HS372_00456	-	-3.35461	6.16276	8.79128e-10	3.20314e-08	Mu-like prophage tail sheath protein gpL
HS372_01748	APL_1627	-3.42428	5.68367	2.01365e-09	6.31783e-08	Na(+)/dicarboxylate symporter
HS372_02071	-	-3.43392	7.56466	1.42904e-12	1.24162e-10	hypothetical protein
HS372_01346	-	-3.48362	7.74387	6.8128e-13	7.32863e-11	Putative tagatose-6-phosphate ketose/aldose isomerase
HS372_01752	APL_0393	-3.54064	5.88013	3.44408e-10	1.44077e-08	2-isopropylmalate synthase
HS372_01800	-	-3.59295	3.15439	0.00839028	0.0241448	putative membrane protein
HS372_02029	-	-3.59295	2.97032	0.00839028	0.0241448	putative low-complexity protein
HS372_00452	-	-3.61513	4.00636	7.62631e-06	6.9467e-05	hypothetical protein
HS372_01348	-	-3.62151	7.0703	1.11487e-12	1.00739e-10	PTS system N-acetylgalactosamine-specific EIIC component 1
HS372_02133	APL_1041	-3.6241	5.49968	5.52888e-10	2.1534e-08	hypothetical protein
HS372_01537	-	-3.62611	6.68166	3.02656e-12	2.44178e-10	hypothetical protein
HS372_00368	APL_1684	-3.67054	7.54376	1.35675e-13	1.70273e-11	L-fucose isomerase
HS372_00410	-	-3.71667	5.80774	1.06246e-10	5.21763e-09	putative ABC transporter permease protein
HS372_01255	APL_1700	-3.75063	7.45265	4.82102e-14	6.80667e-12	Ascorbate-specific PTS system EIIC component
HS372_01347	-	-3.81023	6.01956	1.85099e-11	1.19468e-09	Fructose-specific phosphotransferase enzyme IIB component
HS372_01285	APL_0272	-3.81745	11.1508	1.46839e-16	3.68565e-14	putative periplasmic iron-binding protein precursor
HS372_01906	APL_1254	-3.89659	5.49606	2.29682e-10	1.0377e-08	Na(+)/dicarboxylate symporter
HS372_02110	-	-3.96376	5.3269	6.95622e-10	2.57608e-08	Neu5Ac permease
HS372_01345	-	-4.05063	7.51286	1.60211e-15	3.29015e-13	HTH-type transcriptional repressor glcR
HS372_00464	-	-4.1842	5.8938	8.81641e-13	8.65924e-11	Phage protein GP46
HS372_00210	-	-4.21585	3.14147	0.000575412	0.00261541	Aquaglyceroporin
HS372_00592	-	-4.29779	3.00757	0.000248027	0.00129676	Transposase
HS372_01777	APL_1391	-4.30715	8.47838	4.58815e-18	2.07292e-15	EIIAB-Man
HS372_02073	-	-4.43685	7.63495	9.03873e-18	3.40308e-15	Neu5Ac permease
HS372_00320	-	-4.59278	7.00367	5.12993e-17	1.44856e-14	Pyrimidine-specific ribonucleoside hydrolase rihB
HS372_00440	-	-4.7106	3.37987	2.29623e-05	0.000174067	hypothetical protein
HS372_01036	-	-4.73795	6.18357	4.29302e-14	6.4653e-12	Acyl-coenzyme A:6-aminopenicillanic acid acyl-transferase
HS372_02072	-	-5.28925	6.6895	3.85183e-19	2.23999e-16	2,3-diketo-L-gulonate TRAP transporter small permease protein yiaM
HS372_02273	-	-5.36108	6.27112	3.4615e-17	1.11708e-14	putative transporter component
HS372_00455	-	-5.99113	2.25235	0.0127308	0.0344007	hypothetical protein
HS372_00620	APL_1518	-6.75926	2.87148	0.00085757	0.00369	Nitrogen regulatory protein P-II
HS372_00438	-	-6.97975	3.03258	0.000315208	0.00156152	N-acetyl-anhydromuranmyl-L-alanine amidase
HS372_00381	APL_1419	-7.33978	3.05365	3.04594e-05	0.000220538	Galactose/methyl galactoside import ATP-binding protein MglA
