# Supplementary material for: Biofilm formation by virulent and non-virulent strains of Haemophilus parasuis
Source: Vet Res. 2014 Nov 27;45(1):104. doi: 10.1186/s13567-014-0104-9 (PMC4245831; doi:10.1186/s13567-014-0104-9)
Supplement: Additional file 6: — List of H. parasuis strain F9 up-regulated genes or unique to biofilm. Haemophilus parasuis F9 genes up-regulated in all three comparisons (biofilm vs planktonic; biofilm vs stationary phase; planktonic vs stationary phase) or unique to biofilm. [file 13567_2014_104_MOESM6_ESM.xlsx]

## Sheet: Sheet1
Additional file 6. H. parasuis F9 genes upregulated in all three comparisons or unique to biofilm.
Upregulated common genes inthe three comparisons (B vs P; B vs S and P vs S)
HS372_00046	50S ribosomal protein L34
HS372_00082	hypothetical protein
HS372_00083	HSP-70 cofactor
HS372_00105	Inorganic pyrophosphatase
HS372_00144	Autonomous glycyl radical cofactor
HS372_00181	30S ribosomal protein S20
HS372_00291	hypothetical protein
HS372_00313	Host factor-I protein
HS372_00486	Hypoxanthine phosphoribosyltransferase
HS372_00498	Outer membrane protein W precursor
HS372_00521	x96 protein
HS372_00523	SirA-like protein
HS372_00542	hypothetical protein
HS372_00639	hypothetical protein
HS372_00676	hypothetical protein
HS372_00677	Phage-related protein
HS372_00711	28 kDa outer membrane protein
HS372_00712	D-methionine-binding lipoprotein metQ precursor
HS372_00734	hypothetical protein
HS372_00837	Ferric uptake regulation protein
HS372_00945	High-affinity zinc uptake system protein znuA precursor
HS372_00949	hypothetical protein
HS372_00985	hypothetical protein
HS372_01085	hypothetical protein
HS372_01167	50S ribosomal protein L27
HS372_01283	Translation initiation factor IF-1
HS372_01337	putative transcriptional regulator
HS372_01363	Cell division protein ZapB
HS372_01480	hypothetical protein
HS372_01499	hypothetical protein
HS372_01512	Hin recombinational enhancer-binding protein
HS372_01583	hypothetical protein
HS372_01603	putative HTH-type transcriptional regulator
HS372_01695	Type-2 restriction enzyme HincII
HS372_01699	hypothetical protein
HS372_01700	Copper export regulator
HS372_01742	Protein-export protein secB
HS372_01847	hypothetical protein
HS372_01865	hypothetical protein
HS372_01869	hypothetical protein
HS372_01878	hypothetical protein
HS372_01905	Cytochrome c-type biogenesis protein CcmD
HS372_01920	putative transcriptional regulator
HS372_01978	hypothetical protein
HS372_01992	Adenylate kinase
HS372_02012	Peptide methionine sulfoxide reductase MsrB
HS372_02083	Cytochrome c-type protein NapC
HS372_02090	50S ribosomal protein L36 2
HS372_02118	50S ribosomal protein L11
HS372_02152	hypothetical protein
HS372_02196	50S ribosomal protein L33
HS372_02197	50S ribosomal protein L28
HS372_02236	putative methylase
HS372_02288	50S ribosomal protein L25
HS372_02358	hypothetical protein
Unique upregulated genes in biofilm vs planktonic
HS372_00056	transcriptional regulator, y4mF family
HS372_00058	hypothetical protein
HS372_00213	hypothetical protein
HS372_00230	Ribosomal large subunit pseudouridine synthase E
HS372_00233	Transaldolase B
HS372_00246	anaerobic benzoate catabolism transcriptional regulator
HS372_00248	hypothetical protein
HS372_00340	Phosphoribosylaminoimidazole-succinocarboxamide synthase
HS372_00365	hypothetical protein
HS372_00449	Mu-like prophage protein gpG
HS372_00489	Cold shock-like protein CspD
HS372_00506	hypothetical protein
HS372_00507	Antitoxin of toxin-antitoxin stability system
HS372_00533	DNA-invertase hin
HS372_00635	hypothetical protein
HS372_00747	Siphovirus Gp157
HS372_00826	Antitoxin MazE
HS372_00859	hypothetical protein
HS372_00860	putative transcriptional regulator
HS372_00907	transport protein TonB
HS372_00940	hypothetical protein
HS372_00950	putative transcriptional regulatory protein
HS372_00962	anaerobic benzoate catabolism transcriptional regulator
HS372_00988	Arginine repressor
HS372_00999	Sec-independent protein translocase protein TatA
HS372_01038	putative metallophosphoesterase
HS372_01052	Ribosome-associated inhibitor A
HS372_01083	Negative modulator of initiation of replication
HS372_01154	hypothetical protein
HS372_01175	Met regulon regulatory protein metJ
HS372_01260	Periplasmic oligopeptide-binding protein precursor
HS372_01280	Mannosyltransferase OCH1
HS372_01406	Ribosome-releasing factor
HS372_01441	Fatty acid metabolism regulator protein
HS372_01444	hypothetical protein
HS372_01492	NifU-like protein
HS372_01520	Cell division protein FtsN
HS372_01614	ATP-dependent protease subunit HslV
HS372_01746	hypothetical protein
HS372_01788	transcriptional repressor DicA
HS372_01807	Restriction enzyme BgcI subunit beta
HS372_01838	pentapeptide MXKDX repeat protein
HS372_01850	hypothetical protein
HS372_01961	hypothetical protein
HS372_01973	hypothetical protein
HS372_01975	HTH-type transcriptional regulator immR
HS372_01983	hypothetical protein
HS372_02007	Thioredoxin-M
HS372_02050	hypothetical protein
HS372_02070	putative oxidoreductase
HS372_02120	transcriptional regulator
HS372_02128	Heat shock protein 15
HS372_02174	hypothetical protein
HS372_02366	Sigma-E factor negative regulatory protein
HS372_02372	hypothetical protein
HS372_02387	Integrase core domain protein
