# Supplementary material for: Biofilm formation by virulent and non-virulent strains of Haemophilus parasuis
Source: Vet Res. 2014 Nov 27;45(1):104. doi: 10.1186/s13567-014-0104-9 (PMC4245831; doi:10.1186/s13567-014-0104-9)
Supplement: Additional file 7: — List of gene ontology (GO) terms following enrichment analysis of H. parasuis strain F9 differentially expressed genes. Enriched Gene Ontology biological process and cellular component nodes among up-regulated genes (FDR < 0.001). No enriched CC GO terms were found for biofilm vs planktonic comparison. [file 13567_2014_104_MOESM7_ESM.xlsx]

## Sheet: Sheet1
Additional file 7. Enriched Gene Ontology terms among up or down-regulated genes (P < 0.05). Only most specific GO terms are shown. GO ontologies are detailed for molecular function (F), biological process (P) and cellular component (C). Number of sequences belonging to each GO term in test and reference (rest of the genome) are also shown. FIsher's exact test were only performed in one direction…
Biofilm versus planktonic
UP-regulated
GO-ID	Term	Category	P-Value	#Test	#Ref	#notAnnotTest	#notAnnotRef	Over/Under	TestSeqs	RefSeqs
GO:0043565	sequence-specific DNA binding	F	8.35075e-10	18	27	117	1595	over	HS372_01975, HS372_00676, HS372_01512, HS372_00969, HS372_00962, HS372_01216, HS372_00860, HS372_02377, HS372_01603, HS372_00056, HS372_00246, HS372_01691, HS372_01337, HS372_01920, HS372_01981, HS372_01788, HS372_02237, HS372_01785	HS372_02082, HS372_01244, HS372_01598, HS372_01584, HS372_00494, HS372_01551, HS372_01897, HS372_00425, HS372_00419, HS372_01857, HS372_00761, HS372_01825, HS372_02210, HS372_02201, HS372_00022, HS372_00005, HS372_01786, HS372_01771, HS372_01737, HS372_01709, HS372_00262, HS372_01698, HS372_00592, HS372_00537, HS372_00858, HS372_01901, HS372_00810
GO:0006355	regulation of transcription, DNA-dependent	P	1.36086e-05	21	81	114	1541	over	HS372_00918, HS372_00489, HS372_00876, HS372_00772, HS372_01512, HS372_02120, HS372_01083, HS372_00313, HS372_00372, HS372_01116, HS372_01700, HS372_01603, HS372_01175, HS372_00950, HS372_01250, HS372_00837, HS372_01839, HS372_01441, HS372_00531, HS372_01691, HS372_00988	HS372_02097, HS372_02096, HS372_02082, HS372_02075, HS372_02052, HS372_02032, HS372_02027, HS372_00191, HS372_02367, HS372_02003, HS372_02349, HS372_02340, HS372_01253, HS372_01244, HS372_01584, HS372_00494, HS372_00124, HS372_01555, HS372_01536, HS372_01535, HS372_01892, HS372_01890, HS372_01863, HS372_00406, HS372_00741, HS372_01820, HS372_00735, HS372_01804, HS372_00098, HS372_00095, HS372_000…
GO:0015035	protein disulfide oxidoreductase activity	F	0.00183078	4	4	131	1618	over	HS372_02099, HS372_01481, HS372_00862, HS372_02007	HS372_00097, HS372_01443, HS372_00990, HS372_01705
GO:0003700	sequence-specific DNA binding transcription factor activity	F	0.00270342	11	45	124	1577	over	HS372_00876, HS372_01512, HS372_02120, HS372_00372, HS372_01700, HS372_01175, HS372_00837, HS372_01839, HS372_01441, HS372_01691, HS372_00988	HS372_02096, HS372_02082, HS372_02075, HS372_02052, HS372_02032, HS372_00191, HS372_02367, HS372_01253, HS372_01584, HS372_00494, HS372_01555, HS372_01535, HS372_01892, HS372_01890, HS372_00406, HS372_01820, HS372_01804, HS372_00098, HS372_00095, HS372_00072, HS372_01494, HS372_02210, HS372_02203, HS372_00005, HS372_00363, HS372_01799, HS372_00304, HS372_01737, HS372_01706, HS372_01704, HS372_021…
GO:0005667	transcription factor complex	C	0.00313285	11	46	124	1576	over	HS372_00876, HS372_01512, HS372_02120, HS372_00372, HS372_01700, HS372_01175, HS372_00837, HS372_01839, HS372_01441, HS372_01691, HS372_00988	HS372_02096, HS372_02082, HS372_02075, HS372_02052, HS372_02032, HS372_00191, HS372_02367, HS372_01253, HS372_01584, HS372_00494, HS372_01555, HS372_01535, HS372_01892, HS372_01890, HS372_00406, HS372_01820, HS372_01804, HS372_00098, HS372_00095, HS372_00072, HS372_01494, HS372_02210, HS372_02203, HS372_00005, HS372_00363, HS372_01799, HS372_00305, HS372_00304, HS372_01737, HS372_01706, HS372_017…
GO:0006950	response to stress	P	0.00450094	16	88	119	1534	over	HS372_01099, HS372_00489, HS372_00287, HS372_01614, HS372_02128, HS372_00083, HS372_00313, HS372_01807, HS372_01869, HS372_02012, HS372_02366, HS372_00949, HS372_01052, HS372_00248, HS372_01835, HS372_01695	HS372_02060, HS372_02041, HS372_02027, HS372_02025, HS372_02024, HS372_02367, HS372_00186, HS372_00179, HS372_02333, HS372_01231, HS372_00145, HS372_02318, HS372_02317, HS372_01586, HS372_01223, HS372_00488, HS372_00483, HS372_01206, HS372_01567, HS372_00118, HS372_00469, HS372_00106, HS372_00467, HS372_01524, HS372_00428, HS372_01509, HS372_00779, HS372_00770, HS372_00406, HS372_01848, HS372_018…
GO:0044445	cytosolic part	C	0.00543817	5	11	130	1611	over	HS372_00879, HS372_01614, HS372_00506, HS372_02070, HS372_01042	HS372_02080, HS372_01140, HS372_01023, HS372_00258, HS372_00257, HS372_00249, HS372_01613, HS372_00515, HS372_00514, HS372_00873, HS372_00840
GO:0004733	pyridoxamine-phosphate oxidase activity	F	0.0058633	2	0	133	1622	over	HS372_00213, HS372_00985
GO:0008320	protein transmembrane transporter activity	F	0.0123429	3	4	132	1618	over	HS372_01000, HS372_00999, HS372_00726	HS372_01712, HS372_00975, HS372_00974, HS372_01001
GO:0009306	protein secretion	P	0.0123429	3	4	132	1618	over	HS372_01000, HS372_00999, HS372_00726	HS372_02002, HS372_02250, HS372_01712, HS372_00954
GO:0042597	periplasmic space	C	0.0124341	8	34	127	1588	over	HS372_02099, HS372_01583, HS372_00907, HS372_01461, HS372_02007, HS372_00945, HS372_00839, HS372_01992	HS372_02087, HS372_02084, HS372_02071, HS372_02051, HS372_02037, HS372_01285, HS372_01277, HS372_01276, HS372_00188, HS372_01247, HS372_00485, HS372_01531, HS372_01518, HS372_00724, HS372_01187, HS372_01184, HS372_00097, HS372_01162, HS372_01471, HS372_01463, HS372_00366, HS372_01440, HS372_00309, HS372_01705, HS372_00941, HS372_00922, HS372_00911, HS372_02111, HS372_01331, HS372_00203, HS372_016…
GO:0008615	pyridoxine biosynthetic process	P	0.0167012	2	1	133	1621	over	HS372_00213, HS372_00985	HS372_00505
GO:0033743	peptide-methionine (R)-S-oxide reductase activity	F	0.0167012	2	1	133	1621	over	HS372_02012, HS372_01693	HS372_01837
GO:0043953	protein transport by the Tat complex	P	0.0167012	2	1	133	1621	over	HS372_01000, HS372_00999	HS372_01001
GO:0042823	pyridoxal phosphate biosynthetic process	P	0.0167012	2	1	133	1621	over	HS372_00213, HS372_00985	HS372_01954
GO:0030091	protein repair	P	0.0167012	2	1	133	1621	over	HS372_02012, HS372_01835	HS372_01837
GO:0015920	lipopolysaccharide transport	P	0.0167012	2	1	133	1621	over	HS372_01462, HS372_01461	HS372_00670
GO:0033281	TAT protein transport complex	C	0.0167012	2	1	133	1621	over	HS372_01000, HS372_00999	HS372_01001
GO:0045454	cell redox homeostasis	P	0.0181896	4	10	131	1612	over	HS372_02099, HS372_01481, HS372_00862, HS372_02007	HS372_00414, HS372_01814, HS372_01182, HS372_00097, HS372_00309, HS372_00661, HS372_00990, HS372_01705, HS372_00922, HS372_01010
GO:0003735	structural constituent of ribosome	F	0.0192927	9	45	126	1577	over	HS372_02197, HS372_02196, HS372_02090, HS372_02288, HS372_00181, HS372_02118, HS372_01167, HS372_01646, HS372_00046	HS372_02091, HS372_00199, HS372_00197, HS372_00135, HS372_01213, HS372_00478, HS372_01168, HS372_00695, HS372_01730, HS372_01728, HS372_01727, HS372_01725, HS372_01723, HS372_01722, HS372_01721, HS372_01720, HS372_01719, HS372_01718, HS372_01717, HS372_01716, HS372_01715, HS372_01714, HS372_00623, HS372_00622, HS372_02119, HS372_01382, HS372_01381, HS372_00296, HS372_01330, HS372_01329, HS372_013…
GO:0009279	cell outer membrane	C	0.0200074	6	23	129	1599	over	HS372_00859, HS372_00263, HS372_02152, HS372_00996, HS372_00498, HS372_02230	HS372_02011, HS372_02002, HS372_02352, HS372_00165, HS372_01222, HS372_00493, HS372_01562, HS372_00116, HS372_01871, HS372_00418, HS372_00407, HS372_02208, HS372_01470, HS372_01446, HS372_01789, HS372_00670, HS372_00941, HS372_00911, HS372_00910, HS372_00589, HS372_00588, HS372_00205, HS372_00864
GO:0051259	protein oligomerization	P	0.0317254	2	2	133	1620	over	HS372_01742, HS372_00988	HS372_01140, HS372_01490
GO:0008113	peptide-methionine (S)-S-oxide reductase activity	F	0.0317254	2	2	133	1620	over	HS372_01835, HS372_01693	HS372_02010, HS372_01837
GO:0006457	protein folding	P	0.0321502	5	19	130	1603	over	HS372_00083, HS372_01742, HS372_02050, HS372_00391, HS372_01883	HS372_01242, HS372_00476, HS372_01818, HS372_01181, HS372_02253, HS372_01490, HS372_00040, HS372_01487, HS372_00038, HS372_01744, HS372_00655, HS372_00638, HS372_00931, HS372_02191, HS372_02190, HS372_02153, HS372_02127, HS372_01357, HS372_00222
GO:0006749	glutathione metabolic process	P	0.0356667	3	7	132	1615	over	HS372_00470, HS372_01869, HS372_02012	HS372_00169, HS372_00474, HS372_01753, HS372_01010, HS372_01305, HS372_01989, HS372_01952
DOWN-regulated
GO-ID	Term	Category	P-Value	#Test	#Ref	#notAnnotTest	#notAnnotRef	Over/Under	TestSeqs	RefSeqs
GO:0006814	sodium ion transport	P	5.29518e-08	14	12	175	1556	over	HS372_01748, HS372_01295, HS372_01293, HS372_01290, HS372_01272, HS372_01271, HS372_01270, HS372_01269, HS372_01268, HS372_01267, HS372_00192, HS372_00584, HS372_00574, HS372_00153	HS372_01294, HS372_01291, HS372_01289, HS372_01526, HS372_01173, HS372_02256, HS372_00045, HS372_01442, HS372_01385, HS372_00586, HS372_00585, HS372_01906
GO:0019843	rRNA binding	F	8.13655e-07	15	20	174	1548	over	HS372_01728, HS372_01727, HS372_01723, HS372_01721, HS372_01720, HS372_01680, HS372_01719, HS372_01718, HS372_01717, HS372_01716, HS372_01715, HS372_01714, HS372_01679, HS372_01678, HS372_01676	HS372_00199, HS372_00197, HS372_00181, HS372_00478, HS372_02288, HS372_01168, HS372_01413, HS372_01412, HS372_00623, HS372_00622, HS372_02119, HS372_02118, HS372_01330, HS372_01684, HS372_01682, HS372_01681, HS372_01677, HS372_00200, HS372_01645, HS372_01919
GO:0003735	structural constituent of ribosome	F	1.03003e-06	19	35	170	1533	over	HS372_01728, HS372_01727, HS372_01725, HS372_01723, HS372_01722, HS372_01721, HS372_01720, HS372_01680, HS372_01719, HS372_01718, HS372_01717, HS372_01716, HS372_01715, HS372_01714, HS372_01679, HS372_01678, HS372_01676, HS372_01675, HS372_01674	HS372_02091, HS372_02090, HS372_00199, HS372_00197, HS372_00181, HS372_00135, HS372_01213, HS372_00478, HS372_02288, HS372_01168, HS372_01167, HS372_00046, HS372_00695, HS372_01730, HS372_00623, HS372_00622, HS372_02197, HS372_02196, HS372_02119, HS372_02118, HS372_01382, HS372_01381, HS372_00296, HS372_01330, HS372_01329, HS372_01325, HS372_01322, HS372_01684, HS372_01683, HS372_01682, HS372_016…
GO:0009276	Gram-negative-bacterium-type cell wall	C	1.2463e-05	8	5	181	1563	over	HS372_00709, HS372_01296, HS372_01272, HS372_01271, HS372_01301, HS372_01269, HS372_01268, HS372_01810	HS372_02083, HS372_00954, HS372_01050, HS372_00226, HS372_00207
GO:0042254	ribosome biogenesis	P	2.91701e-05	23	66	166	1502	over	HS372_00723, HS372_00680, HS372_01340, HS372_01728, HS372_01727, HS372_01725, HS372_01723, HS372_01722, HS372_01721, HS372_01720, HS372_01680, HS372_01719, HS372_01718, HS372_01717, HS372_01716, HS372_01715, HS372_01714, HS372_01679, HS372_01678, HS372_01676, HS372_01675, HS372_01674, HS372_02286	HS372_02091, HS372_02090, HS372_00199, HS372_00197, HS372_00181, HS372_01241, HS372_01599, HS372_00135, HS372_01213, HS372_00478, HS372_00108, HS372_01885, HS372_01882, HS372_01870, HS372_01833, HS372_01824, HS372_00717, HS372_02288, HS372_00091, HS372_01168, HS372_01167, HS372_00063, HS372_02229, HS372_02225, HS372_02221, HS372_01139, HS372_00046, HS372_02209, HS372_00357, HS372_01432, HS372_006…
GO:0015934	large ribosomal subunit	C	0.000240172	5	2	184	1566	over	HS372_01723, HS372_01722, HS372_01680, HS372_01714, HS372_01678	HS372_00135, HS372_02119
GO:0006412	translation	P	0.00311421	24	103	165	1465	over	HS372_02378, HS372_00084, HS372_01728, HS372_01727, HS372_01725, HS372_01723, HS372_01722, HS372_01721, HS372_01720, HS372_01680, HS372_01719, HS372_01718, HS372_01717, HS372_01716, HS372_01715, HS372_01714, HS372_01679, HS372_01678, HS372_01676, HS372_01675, HS372_01674, HS372_00624, HS372_00410, HS372_00963	HS372_02091, HS372_02090, HS372_02061, HS372_01283, HS372_00199, HS372_00197, HS372_01278, HS372_00181, HS372_02340, HS372_02339, HS372_02338, HS372_01242, HS372_01225, HS372_00135, HS372_00494, HS372_00492, HS372_01218, HS372_01213, HS372_01212, HS372_01202, HS372_00478, HS372_00476, HS372_01895, HS372_00420, HS372_01863, HS372_00417, HS372_00413, HS372_00706, HS372_00700, HS372_02298, HS372_022…
GO:0009401	phosphoenolpyruvate-dependent sugar phosphotransferase system	P	0.0031201	6	9	183	1559	over	HS372_01348, HS372_01347, HS372_01830, HS372_01779, HS372_01778, HS372_01777	HS372_01255, HS372_00377, HS372_01759, HS372_00967, HS372_00966, HS372_00965, HS372_01351, HS372_01349, HS372_01615
GO:0046677	response to antibiotic	P	0.00367457	5	6	184	1562	over	HS372_01680, HS372_01676, HS372_01037, HS372_01034, HS372_01033	HS372_00622, HS372_01031, HS372_02114, HS372_00578, HS372_00206, HS372_01997
GO:0008982	protein-N(PI)-phosphohistidine-sugar phosphotransferase activity	F	0.00367457	5	6	184	1562	over	HS372_01347, HS372_01830, HS372_01779, HS372_01778, HS372_01777	HS372_01256, HS372_01255, HS372_00377, HS372_01759, HS372_00965, HS372_01615
GO:0009357	protein-N(PI)-phosphohistidine-sugar phosphotransferase complex	C	0.00367457	5	6	184	1562	over	HS372_01347, HS372_01830, HS372_01779, HS372_01778, HS372_01777	HS372_01256, HS372_01255, HS372_00377, HS372_01759, HS372_00965, HS372_01615
GO:0015850	organic hydroxy compound transport	P	0.0045181	3	1	186	1567	over	HS372_00111, HS372_00110, HS372_02329	HS372_00872
GO:0005283	sodium:amino acid symporter activity	F	0.0045181	3	1	186	1567	over	HS372_00192, HS372_00574, HS372_00153	HS372_01385
GO:0042954	lipoprotein transporter activity	F	0.0045181	3	1	186	1567	over	HS372_01302, HS372_01301, HS372_00802	HS372_01583
GO:0042953	lipoprotein transport	P	0.0045181	3	1	186	1567	over	HS372_01302, HS372_01301, HS372_00802	HS372_01583
GO:0015986	ATP synthesis coupled proton transport	P	0.00641307	4	4	185	1564	over	HS372_01546, HS372_01545, HS372_01543, HS372_01542	HS372_01544, HS372_01541, HS372_01540, HS372_01539
GO:0006865	amino acid transport	P	0.00877831	6	12	183	1556	over	HS372_01558, HS372_00709, HS372_00259, HS372_00192, HS372_00574, HS372_00153	HS372_02006, HS372_01565, HS372_01559, HS372_00712, HS372_00710, HS372_02290, HS372_02275, HS372_01189, HS372_01173, HS372_01417, HS372_01385, HS372_00202
GO:0004355	glutamate synthase (NADPH) activity	F	0.0115166	2	0	187	1568	over	HS372_01192, HS372_01191
GO:0004035	alkaline phosphatase activity	F	0.0115166	2	0	187	1568	over	HS372_00076, HS372_01478
GO:0008963	phospho-N-acetylmuramoyl-pentapeptide-transferase activity	F	0.0115166	2	0	187	1568	over	HS372_01427, HS372_01810
GO:0008910	kanamycin kinase activity	F	0.0115166	2	0	187	1568	over	HS372_01037, HS372_01033
GO:0000107	imidazoleglycerol-phosphate synthase activity	F	0.0115166	2	0	187	1568	over	HS372_00330, HS372_00327
GO:0009382	imidazoleglycerol-phosphate synthase complex	C	0.0115166	2	0	187	1568	over	HS372_00330, HS372_00327
GO:0046429	4-hydroxy-3-methylbut-2-en-1-yl diphosphate synthase activity	F	0.0115166	2	0	187	1568	over	HS372_01898, HS372_01896
GO:0050299	streptomycin 3''-kinase activity	F	0.0115166	2	0	187	1568	over	HS372_01033, HS372_01032
GO:0015833	peptide transport	P	0.016175	4	6	185	1562	over	HS372_02217, HS372_00913, HS372_00076, HS372_00075	HS372_02056, HS372_00074, HS372_00073, HS372_00947, HS372_00912, HS372_01043
GO:0030976	thiamine pyrophosphate binding	F	0.0191666	3	3	186	1565	over	HS372_02291, HS372_01435, HS372_01400	HS372_02046, HS372_00374, HS372_01612
GO:0006120	mitochondrial electron transport, NADH to ubiquinone	P	0.0191666	3	3	186	1565	over	HS372_01295, HS372_01293, HS372_01290	HS372_01294, HS372_01291, HS372_01289
GO:0008137	NADH dehydrogenase (ubiquinone) activity	F	0.0191666	3	3	186	1565	over	HS372_01295, HS372_01293, HS372_01290	HS372_01294, HS372_01291, HS372_01289
GO:0003899	DNA-directed RNA polymerase activity	F	0.0233181	4	7	185	1561	over	HS372_01729, HS372_00236, HS372_00422, HS372_01027	HS372_02367, HS372_00420, HS372_00406, HS372_01839, HS372_00295, HS372_00294, HS372_00234
GO:0005730	nucleolus	C	0.0233181	4	7	185	1561	over	HS372_01729, HS372_00236, HS372_00422, HS372_01027	HS372_02367, HS372_00420, HS372_00406, HS372_01839, HS372_00295, HS372_00294, HS372_00234
GO:0006537	glutamate biosynthetic process	P	0.0309175	3	4	186	1564	over	HS372_00191, HS372_01192, HS372_01191	HS372_02331, HS372_02308, HS372_00625, HS372_01991
GO:0046933	proton-transporting ATP synthase activity, rotational mechanism	F	0.0309175	3	4	186	1564	over	HS372_01546, HS372_01543, HS372_01542	HS372_01544, HS372_01541, HS372_01540, HS372_01539
GO:0006835	dicarboxylic acid transport	P	0.0309175	3	4	186	1564	over	HS372_01748, HS372_00574, HS372_00012	HS372_01856, HS372_01172, HS372_01417, HS372_01385
GO:0030151	molybdenum ion binding	F	0.0309175	3	4	186	1564	over	HS372_00329, HS372_02139, HS372_02310	HS372_02087, HS372_02052, HS372_02309, HS372_00664
GO:0006605	protein targeting	P	0.0309175	3	4	186	1564	over	HS372_01724, HS372_00975, HS372_00346	HS372_01568, HS372_00090, HS372_01712, HS372_00974
GO:0015935	small ribosomal subunit	C	0.0309175	3	4	186	1564	over	HS372_01728, HS372_01721, HS372_01679	HS372_01213, HS372_00623, HS372_00622, HS372_01681
GO:0009228	thiamine biosynthetic process	P	0.0309175	3	4	186	1564	over	HS372_01689, HS372_01688, HS372_01435	HS372_02004, HS372_01440, HS372_01690, HS372_00818
GO:0015175	neutral amino acid transmembrane transporter activity	F	0.0320955	2	1	187	1567	over	HS372_00192, HS372_00153	HS372_01417
GO:0015169	glycerol-3-phosphate transmembrane transporter activity	F	0.0320955	2	1	187	1567	over	HS372_00111, HS372_00110	HS372_00872
GO:0015794	glycerol-3-phosphate transport	P	0.0320955	2	1	187	1567	over	HS372_00111, HS372_00110	HS372_00872
GO:0017153	sodium:dicarboxylate symporter activity	F	0.0320955	2	1	187	1567	over	HS372_01748, HS372_00012	HS372_01417
GO:0016624	oxidoreductase activity, acting on the aldehyde or oxo group of donors, disulfide as acceptor	F	0.0320955	2	1	187	1567	over	HS372_00659, HS372_02291	HS372_02292
GO:0043952	protein transport by the Sec complex	P	0.0320955	2	1	187	1567	over	HS372_01724, HS372_00975	HS372_00974
GO:0009399	nitrogen fixation	P	0.0320955	2	1	187	1567	over	HS372_01271, HS372_01270	HS372_01529
GO:0015991	ATP hydrolysis coupled proton transport	P	0.0320955	2	1	187	1567	over	HS372_01545, HS372_01542	HS372_01540
GO:0045263	proton-transporting ATP synthase complex, coupling factor F(o)	C	0.0320955	2	1	187	1567	over	HS372_01546, HS372_01545	HS372_01544
GO:0008750	NAD(P)+ transhydrogenase (AB-specific) activity	F	0.0320955	2	1	187	1567	over	HS372_00901, HS372_00900	HS372_01050
GO:0005887	integral to plasma membrane	C	0.042566	4	9	185	1559	over	HS372_01558, HS372_02329, HS372_01832, HS372_01831	HS372_02363, HS372_01559, HS372_02275, HS372_02265, HS372_01431, HS372_01421, HS372_00999, HS372_01001, HS372_01000
GO:0015846	polyamine transport	P	0.0456201	3	5	186	1563	over	HS372_00192, HS372_00574, HS372_00153	HS372_00188, HS372_01463, HS372_02147, HS372_01385, HS372_01331
GO:0008374	O-acyltransferase activity	F	0.0456201	3	5	186	1563	over	HS372_01034, HS372_00160, HS372_02034	HS372_00161, HS372_01183, HS372_00351, HS372_01410, HS372_01409
Biofilm versus stationary culture
UP-regulated
GO-ID	Term	Category	P-Value	#Test	#Ref	#notAnnotTest	#notAnnotRef	Over/Under	TestSeqs	RefSeqs
GO:0005840	ribosome	C	9.27874e-06	39	53	356	1309	over	HS372_01168, HS372_01167, HS372_02197, HS372_02196, HS372_02190, HS372_00504, HS372_01921, HS372_00046, HS372_01916, HS372_02153, HS372_02091, HS372_02090, HS372_02119, HS372_02118, HS372_01382, HS372_01381, HS372_00695, HS372_00691, HS372_00296, HS372_01365, HS372_01339, HS372_01338, HS372_01330, HS372_01325, HS372_01684, HS372_01683, HS372_01323, HS372_01322, HS372_01283, HS372_00199, HS372_001…	HS372_02088, HS372_02378, HS372_01278, HS372_00184, HS372_01242, HS372_00135, HS372_01202, HS372_00478, HS372_00476, HS372_00472, HS372_00420, HS372_01863, HS372_00700, HS372_00092, HS372_00049, HS372_00699, HS372_00697, HS372_01415, HS372_00307, HS372_00662, HS372_01730, HS372_01728, HS372_01727, HS372_01725, HS372_01723, HS372_01722, HS372_01721, HS372_01720, HS372_01719, HS372_01718, HS372_017…
GO:0003735	structural constituent of ribosome	F	2.17341e-05	26	28	369	1334	over	HS372_01168, HS372_01167, HS372_02197, HS372_02196, HS372_00046, HS372_02091, HS372_02090, HS372_02119, HS372_02118, HS372_01382, HS372_01381, HS372_00695, HS372_00296, HS372_01330, HS372_01325, HS372_01684, HS372_01683, HS372_01322, HS372_00199, HS372_00197, HS372_00623, HS372_00181, HS372_01646, HS372_02288, HS372_00200, HS372_01213	HS372_00135, HS372_00478, HS372_01730, HS372_01728, HS372_01727, HS372_01725, HS372_01723, HS372_01722, HS372_01721, HS372_01720, HS372_01719, HS372_01718, HS372_01717, HS372_01716, HS372_01715, HS372_01714, HS372_00622, HS372_01329, HS372_01682, HS372_01681, HS372_01680, HS372_01679, HS372_01678, HS372_01677, HS372_01676, HS372_01675, HS372_01674, HS372_01645
GO:0006457	protein folding	P	0.00066519	13	11	382	1351	over	HS372_00083, HS372_02190, HS372_01883, HS372_02153, HS372_00038, HS372_00391, HS372_01818, HS372_01357, HS372_01744, HS372_01742, HS372_00655, HS372_00638, HS372_02253	HS372_02050, HS372_01242, HS372_00476, HS372_01181, HS372_01490, HS372_00040, HS372_01487, HS372_00931, HS372_02191, HS372_02127, HS372_00222
GO:0006412	translation	P	0.000775949	44	83	351	1279	over	HS372_01168, HS372_01167, HS372_02197, HS372_02196, HS372_00504, HS372_01926, HS372_01921, HS372_00046, HS372_01916, HS372_00839, HS372_02153, HS372_01455, HS372_02091, HS372_02090, HS372_02119, HS372_02118, HS372_01389, HS372_01382, HS372_01381, HS372_00695, HS372_00296, HS372_01365, HS372_00706, HS372_01339, HS372_01338, HS372_01330, HS372_01325, HS372_01684, HS372_01683, HS372_01322, HS372_012…	HS372_02061, HS372_02378, HS372_01278, HS372_02340, HS372_02339, HS372_02338, HS372_01242, HS372_01225, HS372_00135, HS372_00494, HS372_00492, HS372_01202, HS372_00478, HS372_00476, HS372_01895, HS372_00420, HS372_01863, HS372_00417, HS372_00413, HS372_00410, HS372_00700, HS372_02293, HS372_00084, HS372_00063, HS372_00062, HS372_00049, HS372_01488, HS372_00036, HS372_00398, HS372_00397, HS372_003…
GO:0042254	ribosome biogenesis	P	0.000967379	33	56	362	1306	over	HS372_01168, HS372_01167, HS372_02197, HS372_02196, HS372_00046, HS372_01919, HS372_01870, HS372_02091, HS372_02090, HS372_02119, HS372_02118, HS372_01824, HS372_01382, HS372_01381, HS372_00695, HS372_00296, HS372_00667, HS372_01330, HS372_01325, HS372_01684, HS372_01683, HS372_01323, HS372_01322, HS372_00199, HS372_00197, HS372_00623, HS372_00181, HS372_01646, HS372_02288, HS372_01241, HS372_002…	HS372_00135, HS372_00478, HS372_00108, HS372_01885, HS372_01882, HS372_01833, HS372_00723, HS372_00717, HS372_02286, HS372_00091, HS372_00063, HS372_02229, HS372_02225, HS372_02221, HS372_01139, HS372_02209, HS372_00357, HS372_01432, HS372_01413, HS372_01412, HS372_00680, HS372_01730, HS372_01728, HS372_01727, HS372_01725, HS372_01723, HS372_01722, HS372_01721, HS372_01720, HS372_00997, HS372_009…
GO:0051082	unfolded protein binding	F	0.0017539	7	3	388	1359	over	HS372_02190, HS372_00038, HS372_01818, HS372_01742, HS372_00638, HS372_00164, HS372_02253	HS372_00040, HS372_01487, HS372_02127
GO:0003723	RNA binding	F	0.00261538	40	79	355	1283	over	HS372_01168, HS372_01552, HS372_00504, HS372_01926, HS372_01921, HS372_00047, HS372_01919, HS372_01916, HS372_02153, HS372_02129, HS372_02119, HS372_02118, HS372_01824, HS372_01375, HS372_00695, HS372_00691, HS372_01365, HS372_02040, HS372_00283, HS372_02037, HS372_00313, HS372_01339, HS372_01338, HS372_01330, HS372_00254, HS372_01684, HS372_01283, HS372_02356, HS372_00199, HS372_00197, HS372_006…	HS372_02378, HS372_02003, HS372_01278, HS372_00184, HS372_02339, HS372_02338, HS372_02331, HS372_01242, HS372_01593, HS372_00496, HS372_00130, HS372_01202, HS372_00478, HS372_00476, HS372_00108, HS372_01882, HS372_00420, HS372_01863, HS372_01855, HS372_01834, HS372_01833, HS372_00716, HS372_00700, HS372_02285, HS372_02258, HS372_01156, HS372_00063, HS372_02229, HS372_02221, HS372_01139, HS372_000…
GO:0003697	single-stranded DNA binding	F	0.00275172	5	1	390	1361	over	HS372_02167, HS372_01026, HS372_00287, HS372_00198, HS372_00540	HS372_00743
GO:0008169	C-methyltransferase activity	F	0.01037	4	1	391	1361	over	HS372_00069, HS372_01919, HS372_01824, HS372_00654	HS372_02221
GO:0003886	DNA (cytosine-5-)-methyltransferase activity	F	0.0112957	3	0	392	1362	over	HS372_00469, HS372_00467, HS372_01826
GO:0008933	lytic transglycosylase activity	F	0.0112957	3	0	392	1362	over	HS372_00485, HS372_00116, HS372_00941
GO:0090116	C-5 methylation of cytosine	P	0.0112957	3	0	392	1362	over	HS372_00469, HS372_00467, HS372_01826
GO:0009279	cell outer membrane	C	0.0168963	12	17	383	1345	over	HS372_02230, HS372_00116, HS372_02152, HS372_01446, HS372_00263, HS372_02002, HS372_00996, HS372_00165, HS372_00941, HS372_01222, HS372_00498, HS372_00493	HS372_02011, HS372_02352, HS372_01562, HS372_01871, HS372_00418, HS372_00407, HS372_02208, HS372_01470, HS372_01789, HS372_00670, HS372_00911, HS372_00910, HS372_00589, HS372_00588, HS372_00205, HS372_00864, HS372_00859
GO:0006979	response to oxidative stress	P	0.0203593	6	5	389	1357	over	HS372_00928, HS372_00488, HS372_00483, HS372_01835, HS372_02012, HS372_01586	HS372_01206, HS372_01837, HS372_01182, HS372_00991, HS372_01039
GO:0009307	DNA restriction-modification system	P	0.0203593	6	5	389	1357	over	HS372_00469, HS372_00467, HS372_01146, HS372_01827, HS372_01826, HS372_01695	HS372_01231, HS372_01807, HS372_01149, HS372_01142, HS372_00500
GO:0005506	iron ion binding	F	0.0225992	12	18	383	1344	over	HS372_00928, HS372_00117, HS372_00839, HS372_01869, HS372_01446, HS372_02089, HS372_02087, HS372_02086, HS372_02085, HS372_02083, HS372_01824, HS372_01276	HS372_02026, HS372_01266, HS372_01245, HS372_01206, HS372_01896, HS372_00413, HS372_02260, HS372_01163, HS372_02221, HS372_01494, HS372_01492, HS372_01491, HS372_01483, HS372_00395, HS372_00350, HS372_00674, HS372_00964, HS372_00528
GO:0016868	intramolecular transferase activity, phosphotransferases	F	0.0256066	4	2	391	1360	over	HS372_01407, HS372_00253, HS372_00224, HS372_00979	HS372_01527, HS372_01873
GO:0071941	nitrogen cycle metabolic process	P	0.0256066	4	2	391	1360	over	HS372_01529, HS372_02087, HS372_02083, HS372_01276	HS372_01271, HS372_01270
GO:0043565	sequence-specific DNA binding	F	0.0300436	16	29	379	1333	over	HS372_01603, HS372_02237, HS372_01920, HS372_01512, HS372_00425, HS372_01785, HS372_00676, HS372_02377, HS372_01337, HS372_01691, HS372_01709, HS372_00969, HS372_01598, HS372_01981, HS372_01584, HS372_01216	HS372_02082, HS372_01244, HS372_00494, HS372_01551, HS372_01897, HS372_00419, HS372_01857, HS372_00761, HS372_01825, HS372_00056, HS372_02210, HS372_02201, HS372_00022, HS372_00005, HS372_01788, HS372_01786, HS372_01771, HS372_01737, HS372_00962, HS372_00262, HS372_01698, HS372_00246, HS372_00592, HS372_00537, HS372_01975, HS372_00860, HS372_00858, HS372_01901, HS372_00810
GO:0020037	heme binding	F	0.0314912	5	4	390	1358	over	HS372_00928, HS372_00839, HS372_02083, HS372_00303, HS372_01276	HS372_01277, HS372_01206, HS372_01039, HS372_00528
GO:0009055	electron carrier activity	F	0.0425594	11	18	384	1344	over	HS372_00928, HS372_00862, HS372_01486, HS372_01481, HS372_00839, HS372_02089, HS372_02087, HS372_02086, HS372_02085, HS372_02083, HS372_00252	HS372_01294, HS372_01291, HS372_01290, HS372_02018, HS372_02007, HS372_01278, HS372_01272, HS372_01269, HS372_01245, HS372_01594, HS372_01209, HS372_01814, HS372_01443, HS372_00664, HS372_01733, HS372_00990, HS372_00528, HS372_00836
GO:0003755	peptidyl-prolyl cis-trans isomerase activity	F	0.0492751	4	3	391	1359	over	HS372_01883, HS372_00391, HS372_01744, HS372_00655	HS372_01181, HS372_00931, HS372_00222
GO:0000413	protein peptidyl-prolyl isomerization	P	0.0492751	4	3	391	1359	over	HS372_01883, HS372_00391, HS372_01744, HS372_00655	HS372_01181, HS372_00931, HS372_00222
GO:0004601	peroxidase activity	F	0.0492751	4	3	391	1359	over	HS372_00928, HS372_00488, HS372_00483, HS372_01586	HS372_01206, HS372_01182, HS372_01039
GO:0009306	protein secretion	P	0.0492751	4	3	391	1359	over	HS372_00726, HS372_01000, HS372_02002, HS372_00954	HS372_02250, HS372_00999, HS372_01712
DOWN-regulated
GO-ID	Term	Category	P-Value	#Test	#Ref	#notAnnotTest	#notAnnotRef	Over/Under	TestSeqs	RefSeqs
GO:0016021	integral to membrane	C	4.00112e-16	127	123	372	1135	over	HS372_00926, HS372_01562, HS372_01160, HS372_00914, HS372_00913, HS372_01559, HS372_01558, HS372_01159, HS372_00079, HS372_00111, HS372_00110, HS372_00076, HS372_00075, HS372_00900, HS372_01546, HS372_01545, HS372_01544, HS372_00864, HS372_02219, HS372_01898, HS372_02218, HS372_01537, HS372_01532, HS372_01138, HS372_01135, HS372_01092, HS372_00848, HS372_01484, HS372_00045, HS372_00041, HS372_008…	HS372_02083, HS372_02054, HS372_02023, HS372_02020, HS372_02019, HS372_02373, HS372_02011, HS372_00196, HS372_02368, HS372_02006, HS372_01279, HS372_01278, HS372_01259, HS372_00166, HS372_00165, HS372_02325, HS372_01226, HS372_01585, HS372_01222, HS372_00498, HS372_01577, HS372_00121, HS372_00483, HS372_00481, HS372_01209, HS372_01208, HS372_01566, HS372_01565, HS372_00106, HS372_01899, HS372_015…
GO:0005886	plasma membrane	C	2.49837e-12	101	100	398	1158	over	HS372_00926, HS372_01562, HS372_01160, HS372_00914, HS372_00913, HS372_01559, HS372_01558, HS372_01159, HS372_00111, HS372_00076, HS372_00075, HS372_00900, HS372_01546, HS372_01545, HS372_01544, HS372_00864, HS372_01543, HS372_01542, HS372_01541, HS372_00064, HS372_02219, HS372_02218, HS372_01533, HS372_01532, HS372_01138, HS372_01092, HS372_02208, HS372_00848, HS372_01484, HS372_00045, HS372_008…	HS372_02054, HS372_02037, HS372_02023, HS372_02020, HS372_01291, HS372_02019, HS372_02011, HS372_00196, HS372_02368, HS372_02006, HS372_02352, HS372_00166, HS372_00165, HS372_01226, HS372_01585, HS372_01222, HS372_00493, HS372_01577, HS372_00121, HS372_00483, HS372_00482, HS372_01209, HS372_01208, HS372_01568, HS372_00116, HS372_00106, HS372_01540, HS372_01539, HS372_01899, HS372_01521, HS372_015…
GO:0006814	sodium ion transport	P	2.50748e-06	19	7	480	1251	over	HS372_00045, HS372_01906, HS372_01442, HS372_01748, HS372_01295, HS372_01294, HS372_01293, HS372_01290, HS372_01289, HS372_01272, HS372_01271, HS372_01270, HS372_00192, HS372_01269, HS372_01268, HS372_01267, HS372_00574, HS372_00153, HS372_01173	HS372_01291, HS372_01526, HS372_02256, HS372_01385, HS372_00586, HS372_00585, HS372_00584
GO:0008982	protein-N(PI)-phosphohistidine-sugar phosphotransferase activity	F	0.00284547	8	3	491	1255	over	HS372_01830, HS372_01779, HS372_01778, HS372_01777, HS372_01347, HS372_01256, HS372_01255, HS372_01615	HS372_00377, HS372_01759, HS372_00965
GO:0009357	protein-N(PI)-phosphohistidine-sugar phosphotransferase complex	C	0.00284547	8	3	491	1255	over	HS372_01830, HS372_01779, HS372_01778, HS372_01777, HS372_01347, HS372_01256, HS372_01255, HS372_01615	HS372_00377, HS372_01759, HS372_00965
GO:0006813	potassium ion transport	P	0.00829263	6	2	493	1256	over	HS372_00129, HS372_00079, HS372_00064, HS372_01750, HS372_01748, HS372_02296	HS372_02295, HS372_01386
GO:0015407	monosaccharide-transporting ATPase activity	F	0.00829263	6	2	493	1256	over	HS372_01533, HS372_01532, HS372_00380, HS372_02105, HS372_02104, HS372_01783	HS372_00714, HS372_00385
GO:0015986	ATP synthesis coupled proton transport	P	0.00829263	6	2	493	1256	over	HS372_01546, HS372_01545, HS372_01544, HS372_01543, HS372_01542, HS372_01541	HS372_01540, HS372_01539
GO:0030976	thiamine pyrophosphate binding	F	0.00836023	5	1	494	1257	over	HS372_00374, HS372_01435, HS372_01400, HS372_02046, HS372_02291	HS372_01612
GO:0006885	regulation of pH	P	0.00836023	5	1	494	1257	over	HS372_00079, HS372_00045, HS372_01442, HS372_02296, HS372_00930	HS372_02295
GO:0006120	mitochondrial electron transport, NADH to ubiquinone	P	0.00836023	5	1	494	1257	over	HS372_01295, HS372_01294, HS372_01293, HS372_01290, HS372_01289	HS372_01291
GO:0008137	NADH dehydrogenase (ubiquinone) activity	F	0.00836023	5	1	494	1257	over	HS372_01295, HS372_01294, HS372_01293, HS372_01290, HS372_01289	HS372_01291
GO:0009401	phosphoenolpyruvate-dependent sugar phosphotransferase system	P	0.0101409	9	6	490	1252	over	HS372_01830, HS372_01779, HS372_01778, HS372_01777, HS372_01349, HS372_01348, HS372_01347, HS372_01255, HS372_01615	HS372_00377, HS372_01759, HS372_00967, HS372_00966, HS372_00965, HS372_01351
GO:0009099	valine biosynthetic process	P	0.0107653	11	9	488	1249	over	HS372_00515, HS372_00514, HS372_00064, HS372_00374, HS372_02125, HS372_02047, HS372_01400, HS372_02046, HS372_02045, HS372_01752, HS372_00587	HS372_02042, HS372_00099, HS372_00659, HS372_00961, HS372_01399, HS372_01397, HS372_01656, HS372_00506, HS372_01935
GO:0009098	leucine biosynthetic process	P	0.0107653	11	9	488	1249	over	HS372_00515, HS372_00514, HS372_00064, HS372_00374, HS372_02125, HS372_02047, HS372_01400, HS372_02046, HS372_02045, HS372_01752, HS372_00587	HS372_02042, HS372_00099, HS372_00659, HS372_00961, HS372_01399, HS372_01397, HS372_01656, HS372_00506, HS372_01935
GO:0015171	amino acid transmembrane transporter activity	F	0.0126152	8	5	491	1253	over	HS372_01559, HS372_01558, HS372_00259, HS372_00192, HS372_00574, HS372_00153, HS372_01189, HS372_01173	HS372_00709, HS372_02275, HS372_01417, HS372_01385, HS372_00202
GO:0009276	Gram-negative-bacterium-type cell wall	C	0.0126152	8	5	491	1253	over	HS372_01050, HS372_01810, HS372_01296, HS372_01272, HS372_01271, HS372_01269, HS372_01301, HS372_01268	HS372_02083, HS372_00709, HS372_00954, HS372_00226, HS372_00207
GO:0009097	isoleucine biosynthetic process	P	0.0132328	12	11	487	1247	over	HS372_00515, HS372_00514, HS372_00064, HS372_00374, HS372_02125, HS372_02047, HS372_01400, HS372_02046, HS372_02045, HS372_01752, HS372_00587, HS372_00968	HS372_02042, HS372_00099, HS372_01402, HS372_00659, HS372_00961, HS372_01399, HS372_01397, HS372_00223, HS372_01656, HS372_00506, HS372_01935
GO:0030145	manganese ion binding	F	0.0137003	10	8	489	1250	over	HS372_01156, HS372_00508, HS372_00861, HS372_00375, HS372_00368, HS372_00367, HS372_02103, HS372_01810, HS372_01003, HS372_00935	HS372_01223, HS372_02293, HS372_00044, HS372_01422, HS372_01747, HS372_00989, HS372_00626, HS372_01637
GO:0050660	flavin adenine dinucleotide binding	F	0.0198039	12	12	487	1246	over	HS372_00128, HS372_00111, HS372_01467, HS372_01773, HS372_01010, HS372_01400, HS372_02046, HS372_00652, HS372_01298, HS372_02369, HS372_00991, HS372_00139	HS372_02017, HS372_02010, HS372_01595, HS372_02301, HS372_01513, HS372_01845, HS372_01191, HS372_02265, HS372_01457, HS372_00362, HS372_00661, HS372_00292
GO:0051287	NAD binding	F	0.0217324	10	9	489	1249	over	HS372_00861, HS372_00800, HS372_02070, HS372_02103, HS372_01813, HS372_02047, HS372_00968, HS372_01989, HS372_01986, HS372_01228	HS372_02080, HS372_02013, HS372_01895, HS372_02265, HS372_00352, HS372_00337, HS372_00989, HS372_00258, HS372_00226
GO:0010181	FMN binding	F	0.0222418	8	6	491	1252	over	HS372_02199, HS372_00111, HS372_00037, HS372_01733, HS372_01294, HS372_01269, HS372_01268, HS372_00213	HS372_01246, HS372_00008, HS372_00350, HS372_00985, HS372_00252, HS372_00836
GO:0046933	proton-transporting ATP synthase activity, rotational mechanism	F	0.0224426	5	2	494	1256	over	HS372_01546, HS372_01544, HS372_01543, HS372_01542, HS372_01541	HS372_01540, HS372_01539
GO:0005343	organic acid:sodium symporter activity	F	0.0224426	5	2	494	1256	over	HS372_00012, HS372_01748, HS372_00192, HS372_00574, HS372_00153	HS372_01417, HS372_01385
GO:0006650	glycerophospholipid metabolic process	P	0.0224426	5	2	494	1256	over	HS372_00475, HS372_02137, HS372_01434, HS372_02034, HS372_00167	HS372_00352, HS372_00308
GO:0015296	anion:cation symporter activity	F	0.0224426	5	2	494	1256	over	HS372_00012, HS372_01748, HS372_00192, HS372_00574, HS372_00153	HS372_01417, HS372_01385
GO:0019563	glycerol catabolic process	P	0.0228093	3	0	496	1258	over	HS372_00112, HS372_00111, HS372_00212
GO:0004808	tRNA (5-methylaminomethyl-2-thiouridylate)-methyltransferase activity	F	0.0228093	3	0	496	1258	over	HS372_01440, HS372_00652, HS372_02347
GO:0015079	potassium ion transmembrane transporter activity	F	0.0228093	3	0	496	1258	over	HS372_00129, HS372_00064, HS372_01750
GO:0034071	aminoglycoside phosphotransferase activity	F	0.0228093	3	0	496	1258	over	HS372_01037, HS372_01033, HS372_01032
GO:0006801	superoxide metabolic process	P	0.0228093	3	0	496	1258	over	HS372_02140, HS372_00801, HS372_00991
GO:0015979	photosynthesis	P	0.0228093	3	0	496	1258	over	HS372_01768, HS372_01763, HS372_00302
GO:0045263	proton-transporting ATP synthase complex, coupling factor F(o)	C	0.0228093	3	0	496	1258	over	HS372_01546, HS372_01545, HS372_01544
GO:0008750	NAD(P)+ transhydrogenase (AB-specific) activity	F	0.0228093	3	0	496	1258	over	HS372_00901, HS372_00900, HS372_01050
GO:0051180	vitamin transport	P	0.0249651	4	1	495	1257	over	HS372_01606, HS372_01851, HS372_01275, HS372_01173	HS372_00911
GO:0019202	amino acid kinase activity	F	0.0249651	4	1	495	1257	over	HS372_00160, HS372_01596, HS372_00159, HS372_02308	HS372_02331
GO:0006108	malate metabolic process	P	0.0249651	4	1	495	1257	over	HS372_00868, HS372_00861, HS372_02103, HS372_02308	HS372_00989
GO:0004473	malate dehydrogenase (oxaloacetate-decarboxylating) (NADP+) activity	F	0.0249651	4	1	495	1257	over	HS372_00868, HS372_00861, HS372_02103, HS372_02308	HS372_00989
GO:0009262	deoxyribonucleotide metabolic process	P	0.0249651	4	1	495	1257	over	HS372_02200, HS372_01764, HS372_02049, HS372_00322	HS372_02343
GO:0009231	riboflavin biosynthetic process	P	0.0249651	4	1	495	1257	over	HS372_00936, HS372_00935, HS372_00934, HS372_00933	HS372_01938
GO:0019692	deoxyribose phosphate metabolic process	P	0.0249651	4	1	495	1257	over	HS372_02200, HS372_01764, HS372_02049, HS372_00322	HS372_02343
GO:0015299	solute:hydrogen antiporter activity	F	0.0249651	4	1	495	1257	over	HS372_00079, HS372_01442, HS372_02296, HS372_00930	HS372_02295
GO:0042886	amide transport	P	0.0283646	7	5	492	1253	over	HS372_00913, HS372_00912, HS372_00076, HS372_00075, HS372_02217, HS372_01851, HS372_01173	HS372_02056, HS372_00074, HS372_00073, HS372_00947, HS372_01043
GO:0033875	ribonucleoside bisphosphate metabolic process	P	0.0361668	6	4	493	1254	over	HS372_01953, HS372_02199, HS372_01887, HS372_00235, HS372_01644, HS372_01185	HS372_00957, HS372_01062, HS372_01631, HS372_01610
GO:0015749	monosaccharide transport	P	0.0361668	6	4	493	1254	over	HS372_01533, HS372_01532, HS372_00380, HS372_02105, HS372_02104, HS372_01783	HS372_02077, HS372_00715, HS372_00714, HS372_00385
GO:0034032	purine nucleoside bisphosphate metabolic process	P	0.0361668	6	4	493	1254	over	HS372_01953, HS372_02199, HS372_01887, HS372_00235, HS372_01644, HS372_01185	HS372_00957, HS372_01062, HS372_01631, HS372_01610
GO:0006769	nicotinamide metabolic process	P	0.0361668	6	4	493	1254	over	HS372_00901, HS372_00900, HS372_01050, HS372_00323, HS372_00320, HS372_00131	HS372_01273, HS372_01246, HS372_01244, HS372_01243
GO:0046497	nicotinate nucleotide metabolic process	P	0.0361668	6	4	493	1254	over	HS372_00901, HS372_00900, HS372_01050, HS372_00323, HS372_00320, HS372_00131	HS372_01273, HS372_01246, HS372_01244, HS372_01243
GO:0016791	phosphatase activity	F	0.0365818	11	12	488	1246	over	HS372_00885, HS372_00475, HS372_00076, HS372_00868, HS372_01478, HS372_01434, HS372_01763, HS372_01757, HS372_00302, HS372_00171, HS372_01593	HS372_02087, HS372_01281, HS372_02005, HS372_01247, HS372_00154, HS372_01224, HS372_00487, HS372_00057, HS372_01496, HS372_00333, HS372_00315, HS372_00673
GO:1901606	alpha-amino acid catabolic process	P	0.042206	9	9	490	1249	over	HS372_01155, HS372_00065, HS372_00064, HS372_01505, HS372_02070, HS372_00191, HS372_02292, HS372_02291, HS372_02315	HS372_02314, HS372_01151, HS372_00043, HS372_00383, HS372_00671, HS372_01367, HS372_01948, HS372_01947, HS372_01934
GO:0006865	amino acid transport	P	0.042206	9	9	490	1249	over	HS372_01559, HS372_01558, HS372_00259, HS372_00192, HS372_00574, HS372_02290, HS372_00153, HS372_01189, HS372_01173	HS372_02006, HS372_01565, HS372_00712, HS372_00710, HS372_00709, HS372_02275, HS372_01417, HS372_01385, HS372_00202
GO:0015940	pantothenate biosynthetic process	P	0.042206	9	9	490	1249	over	HS372_02199, HS372_00374, HS372_01400, HS372_02046, HS372_02045, HS372_00587, HS372_00216, HS372_01644, HS372_00160	HS372_02042, HS372_00161, HS372_00099, HS372_00957, HS372_01399, HS372_01397, HS372_00217, HS372_01647, HS372_01631
GO:0051184	cofactor transporter activity	F	0.0460258	5	3	494	1255	over	HS372_00921, HS372_01903, HS372_01851, HS372_00898, HS372_01173	HS372_02037, HS372_01904, HS372_01902
GO:0016114	terpenoid biosynthetic process	P	0.0460258	5	3	494	1255	over	HS372_02207, HS372_01435, HS372_02362, HS372_02361, HS372_00168	HS372_02312, HS372_00120, HS372_01896
GO:0008374	O-acyltransferase activity	F	0.0460258	5	3	494	1255	over	HS372_01034, HS372_01410, HS372_02034, HS372_00160, HS372_01183	HS372_00161, HS372_00351, HS372_01409
GO:0016857	racemase and epimerase activity, acting on carbohydrates and derivatives	F	0.0467388	7	6	492	1252	over	HS372_00414, HS372_02092, HS372_02102, HS372_00321, HS372_00317, HS372_00231, HS372_01251	HS372_01812, HS372_00370, HS372_00687, HS372_02187, HS372_01946, HS372_01944
GO:0006547	histidine metabolic process	P	0.0467388	7	6	492	1252	over	HS372_02144, HS372_00338, HS372_00335, HS372_00330, HS372_00328, HS372_00327, HS372_00499	HS372_00487, HS372_01488, HS372_00337, HS372_00333, HS372_00325, HS372_00942
Planktonic versus stationary culture
UP-regulated
GO-ID	Term	Category	P-Value	#Test	#Ref	#notAnnotTest	#notAnnotRef	Over/Under	TestSeqs	RefSeqs
GO:0003735	structural constituent of ribosome	F	1.58184e-10	30	24	279	1424	over	HS372_01168, HS372_01167, HS372_02197, HS372_02196, HS372_00046, HS372_02091, HS372_02090, HS372_02119, HS372_02118, HS372_01382, HS372_01381, HS372_00695, HS372_00296, HS372_01330, HS372_01728, HS372_01723, HS372_01722, HS372_01325, HS372_01684, HS372_01683, HS372_01322, HS372_01681, HS372_00199, HS372_00197, HS372_00623, HS372_00622, HS372_00181, HS372_02288, HS372_00200, HS372_01213	HS372_00135, HS372_00478, HS372_01730, HS372_01727, HS372_01725, HS372_01721, HS372_01720, HS372_01719, HS372_01718, HS372_01717, HS372_01716, HS372_01715, HS372_01714, HS372_01329, HS372_01682, HS372_01680, HS372_01679, HS372_01678, HS372_01677, HS372_01676, HS372_01675, HS372_01674, HS372_01646, HS372_01645
GO:0042254	ribosome biogenesis	P	2.69389e-09	39	50	270	1398	over	HS372_01168, HS372_01167, HS372_02197, HS372_02196, HS372_02221, HS372_00046, HS372_01919, HS372_02091, HS372_02090, HS372_02119, HS372_02118, HS372_01824, HS372_01382, HS372_01381, HS372_00695, HS372_00296, HS372_00680, HS372_01340, HS372_01330, HS372_01728, HS372_01723, HS372_01722, HS372_01325, HS372_01684, HS372_01683, HS372_01323, HS372_01322, HS372_01681, HS372_00199, HS372_00197, HS372_006…	HS372_00135, HS372_00478, HS372_00108, HS372_01885, HS372_01882, HS372_01870, HS372_01833, HS372_00723, HS372_00717, HS372_00091, HS372_00063, HS372_02229, HS372_02225, HS372_01139, HS372_02209, HS372_00357, HS372_01432, HS372_01413, HS372_01412, HS372_00667, HS372_01730, HS372_01727, HS372_01725, HS372_01721, HS372_01720, HS372_00997, HS372_00993, HS372_01719, HS372_01718, HS372_01717, HS372_017…
GO:0019843	rRNA binding	F	9.32424e-05	16	19	293	1429	over	HS372_01168, HS372_01919, HS372_02119, HS372_02118, HS372_01330, HS372_01728, HS372_01723, HS372_01684, HS372_01681, HS372_00199, HS372_00197, HS372_00623, HS372_00622, HS372_00181, HS372_02288, HS372_00200	HS372_00478, HS372_01413, HS372_01412, HS372_01727, HS372_01721, HS372_01720, HS372_01719, HS372_01718, HS372_01717, HS372_01716, HS372_01715, HS372_01714, HS372_01682, HS372_01680, HS372_01679, HS372_01678, HS372_01677, HS372_01676, HS372_01645
GO:0015935	small ribosomal subunit	C	0.00251863	5	2	304	1446	over	HS372_01728, HS372_01681, HS372_00623, HS372_00622, HS372_01213	HS372_01721, HS372_01679
GO:0042279	nitrite reductase (cytochrome, ammonia-forming) activity	F	0.00539603	3	0	306	1448	over	HS372_01148, HS372_01278, HS372_01276
GO:0000917	barrier septum assembly	P	0.00575382	5	3	304	1445	over	HS372_00881, HS372_01421, HS372_01419, HS372_01363, HS372_02023	HS372_02201, HS372_00684, HS372_00266
GO:0005506	iron ion binding	F	0.00954325	11	19	298	1429	over	HS372_00928, HS372_02221, HS372_01869, HS372_02089, HS372_02087, HS372_02086, HS372_02085, HS372_02083, HS372_01824, HS372_01276, HS372_00964	HS372_02026, HS372_01266, HS372_01245, HS372_01206, HS372_00117, HS372_01896, HS372_00413, HS372_02260, HS372_01163, HS372_01494, HS372_01492, HS372_01491, HS372_01483, HS372_00395, HS372_01446, HS372_00350, HS372_00674, HS372_00528, HS372_00839
GO:0000049	tRNA binding	F	0.0105326	8	11	301	1437	over	HS372_01926, HS372_00047, HS372_01919, HS372_02119, HS372_00283, HS372_00623, HS372_00622, HS372_02258	HS372_02339, HS372_02338, HS372_01593, HS372_00130, HS372_00716, HS372_01436, HS372_00690, HS372_01716, HS372_01396, HS372_01682, HS372_00818
GO:0003924	GTPase activity	F	0.0131057	7	9	302	1439	over	HS372_00504, HS372_01482, HS372_01419, HS372_00314, HS372_01338, HS372_01284, HS372_00624	HS372_02378, HS372_01242, HS372_00420, HS372_00769, HS372_00090, HS372_01164, HS372_00346, HS372_01415, HS372_01412
GO:1901070	guanosine-containing compound biosynthetic process	P	0.01876	3	1	306	1447	over	HS372_01200, HS372_01865, HS372_01395	HS372_01196
GO:0006446	regulation of translational initiation	P	0.0190484	5	5	304	1443	over	HS372_00504, HS372_01339, HS372_01338, HS372_01283, HS372_01278	HS372_00700, HS372_00699, HS372_01328, HS372_01907, HS372_01901
GO:0003743	translation initiation factor activity	F	0.0190484	5	5	304	1443	over	HS372_00504, HS372_01339, HS372_01338, HS372_01283, HS372_01278	HS372_00700, HS372_00699, HS372_01328, HS372_01907, HS372_01901
GO:0051082	unfolded protein binding	F	0.0190484	5	5	304	1443	over	HS372_02190, HS372_00038, HS372_01818, HS372_01742, HS372_00638	HS372_00164, HS372_02253, HS372_00040, HS372_01487, HS372_02127
GO:0004601	peroxidase activity	F	0.0210812	4	3	305	1445	over	HS372_00928, HS372_00488, HS372_00483, HS372_01586	HS372_01206, HS372_01182, HS372_01039
GO:0005525	GTP binding	F	0.0210994	9	16	300	1432	over	HS372_00881, HS372_00504, HS372_00841, HS372_01482, HS372_01419, HS372_00314, HS372_01338, HS372_01284, HS372_00624	HS372_02378, HS372_01242, HS372_01885, HS372_00420, HS372_00769, HS372_01821, HS372_00090, HS372_01164, HS372_01458, HS372_00346, HS372_01415, HS372_01412, HS372_00935, HS372_02101, HS372_00594, HS372_00817
GO:0006184	GTP catabolic process	P	0.0265233	7	11	302	1437	over	HS372_00504, HS372_01482, HS372_01419, HS372_00314, HS372_01338, HS372_01284, HS372_00624	HS372_02378, HS372_01242, HS372_01885, HS372_00420, HS372_00769, HS372_00090, HS372_01164, HS372_00346, HS372_01415, HS372_01412, HS372_00667
GO:0006979	response to oxidative stress	P	0.0299912	5	6	304	1442	over	HS372_00928, HS372_00488, HS372_00483, HS372_02012, HS372_01586	HS372_01206, HS372_01837, HS372_01835, HS372_01182, HS372_00991, HS372_01039
GO:0051262	protein tetramerization	P	0.030847	2	0	307	1448	over	HS372_01140, HS372_01742
GO:0046939	nucleotide phosphorylation	P	0.030847	2	0	307	1448	over	HS372_01395, HS372_01992
GO:0006420	arginyl-tRNA aminoacylation	P	0.030847	2	0	307	1448	over	HS372_00398, HS372_02061
GO:0004814	arginine-tRNA ligase activity	F	0.030847	2	0	307	1448	over	HS372_00398, HS372_02061
GO:0003725	double-stranded RNA binding	F	0.030847	2	0	307	1448	over	HS372_00283, HS372_02258
GO:0004109	coproporphyrinogen oxidase activity	F	0.030847	2	0	307	1448	over	HS372_00669, HS372_01580
GO:0070041	rRNA (uridine-C5-)-methyltransferase activity	F	0.030847	2	0	307	1448	over	HS372_02221, HS372_01824
GO:0006106	fumarate metabolic process	P	0.030847	2	0	307	1448	over	HS372_02020, HS372_02279
GO:0042128	nitrate assimilation	P	0.030847	2	0	307	1448	over	HS372_02087, HS372_01276
GO:0051989	coproporphyrinogen dehydrogenase activity	F	0.030847	2	0	307	1448	over	HS372_00669, HS372_01580
GO:0003938	IMP dehydrogenase activity	F	0.030847	2	0	307	1448	over	HS372_01200, HS372_01198
GO:0045254	pyruvate dehydrogenase complex	C	0.030847	2	0	307	1448	over	HS372_00660, HS372_00659
GO:0016071	mRNA metabolic process	P	0.0408223	3	2	306	1446	over	HS372_01552, HS372_00678, HS372_01573	HS372_00691, HS372_01413
GO:0070526	threonylcarbamoyladenosine biosynthetic process	P	0.0408223	3	2	306	1446	over	HS372_00002, HS372_00283, HS372_02258	HS372_01327, HS372_00887
GO:0043101	purine-containing compound salvage	P	0.0408223	3	2	306	1446	over	HS372_02245, HS372_00486, HS372_01992	HS372_02035, HS372_00634
GO:0019069	viral capsid assembly	P	0.0408223	3	2	306	1446	over	HS372_00599, HS372_00602, HS372_00600	HS372_00649, HS372_00646
GO:0009254	peptidoglycan turnover	P	0.0408223	3	2	306	1446	over	HS372_01553, HS372_01823, HS372_02354	HS372_02353, HS372_00170
GO:0043414	macromolecule methylation	P	0.043543	12	29	297	1419	over	HS372_02236, HS372_02235, HS372_00504, HS372_02221, HS372_00469, HS372_01919, HS372_02154, HS372_01824, HS372_01696, HS372_00254, HS372_01241, HS372_01599	HS372_01239, HS372_01556, HS372_00467, HS372_00101, HS372_00100, HS372_00452, HS372_01882, HS372_01834, HS372_01833, HS372_01826, HS372_01805, HS372_02270, HS372_00091, HS372_00063, HS372_01141, HS372_01139, HS372_00358, HS372_00357, HS372_01432, HS372_01734, HS372_00997, HS372_00993, HS372_02131, HS372_01029, HS372_01024, HS372_01375, HS372_01994, HS372_01620, HS372_00846
GO:0006189	'de novo' IMP biosynthetic process	P	0.044193	5	7	304	1441	over	HS372_00917, HS372_00658, HS372_00656, HS372_00582, HS372_01248	HS372_02344, HS372_01835, HS372_02233, HS372_00340, HS372_00626, HS372_01095, HS372_01939
DOWN-regulated
GO-ID	Term	Category	P-Value	#Test	#Ref	#notAnnotTest	#notAnnotRef	Over/Under	TestSeqs	RefSeqs
GO:0016021	integral to membrane	C	2.31855e-09	86	164	261	1246	over	HS372_00926, HS372_00529, HS372_01160, HS372_00914, HS372_00913, HS372_01159, HS372_00079, HS372_00111, HS372_00110, HS372_00076, HS372_00075, HS372_01546, HS372_01545, HS372_01544, HS372_00864, HS372_01899, HS372_01898, HS372_00859, HS372_01537, HS372_01532, HS372_01135, HS372_00848, HS372_01484, HS372_00045, HS372_00041, HS372_00830, HS372_00380, HS372_02138, HS372_02137, HS372_02135, HS372_004…	HS372_02095, HS372_02083, HS372_02055, HS372_02054, HS372_02023, HS372_02020, HS372_01296, HS372_01294, HS372_01293, HS372_02019, HS372_02373, HS372_02011, HS372_00196, HS372_02368, HS372_02006, HS372_01279, HS372_01278, HS372_01271, HS372_01270, HS372_01269, HS372_01268, HS372_02345, HS372_01259, HS372_00166, HS372_00165, HS372_02329, HS372_02325, HS372_01585, HS372_01222, HS372_00498, HS372_015…
GO:0005886	plasma membrane	C	8.82556e-05	61	140	286	1270	over	HS372_00926, HS372_01160, HS372_00914, HS372_00913, HS372_01159, HS372_00111, HS372_00076, HS372_00075, HS372_01546, HS372_01545, HS372_01544, HS372_01543, HS372_00864, HS372_00064, HS372_01899, HS372_01533, HS372_01532, HS372_00848, HS372_01484, HS372_00045, HS372_01871, HS372_00830, HS372_02147, HS372_00380, HS372_01851, HS372_02139, HS372_02138, HS372_02137, HS372_02135, HS372_00410, HS372_004…	HS372_02055, HS372_02054, HS372_02037, HS372_02034, HS372_02023, HS372_02020, HS372_01294, HS372_01293, HS372_01291, HS372_01290, HS372_02019, HS372_02011, HS372_00196, HS372_02368, HS372_02006, HS372_01271, HS372_01270, HS372_02352, HS372_01269, HS372_01268, HS372_02345, HS372_00166, HS372_00165, HS372_02329, HS372_01585, HS372_01222, HS372_00493, HS372_01577, HS372_00121, HS372_00483, HS372_004…
GO:0008982	protein-N(PI)-phosphohistidine-sugar phosphotransferase activity	F	0.000203138	8	3	339	1407	over	HS372_01830, HS372_01779, HS372_01778, HS372_01777, HS372_01347, HS372_01256, HS372_01255, HS372_01615	HS372_00377, HS372_01759, HS372_00965
GO:0009357	protein-N(PI)-phosphohistidine-sugar phosphotransferase complex	C	0.000203138	8	3	339	1407	over	HS372_01830, HS372_01779, HS372_01778, HS372_01777, HS372_01347, HS372_01256, HS372_01255, HS372_01615	HS372_00377, HS372_01759, HS372_00965
GO:0009401	phosphoenolpyruvate-dependent sugar phosphotransferase system	P	0.000671516	9	6	338	1404	over	HS372_01830, HS372_01779, HS372_01778, HS372_01777, HS372_01349, HS372_01348, HS372_01347, HS372_01255, HS372_01615	HS372_00377, HS372_01759, HS372_00967, HS372_00966, HS372_00965, HS372_01351
GO:0015407	monosaccharide-transporting ATPase activity	F	0.00111438	6	2	341	1408	over	HS372_01533, HS372_01532, HS372_00380, HS372_02105, HS372_02104, HS372_01783	HS372_00714, HS372_00385
GO:0015749	monosaccharide transport	P	0.00582266	6	4	341	1406	over	HS372_01533, HS372_01532, HS372_00380, HS372_02105, HS372_02104, HS372_01783	HS372_02077, HS372_00715, HS372_00714, HS372_00385
GO:0015992	proton transport	P	0.00623008	8	8	339	1402	over	HS372_00901, HS372_01546, HS372_01545, HS372_01544, HS372_01543, HS372_01442, HS372_01295, HS372_01289	HS372_01294, HS372_01293, HS372_01291, HS372_01290, HS372_01542, HS372_01541, HS372_01540, HS372_01539
GO:0009231	riboflavin biosynthetic process	P	0.00632731	4	1	343	1409	over	HS372_00936, HS372_00935, HS372_00934, HS372_00933	HS372_01938
GO:0015079	potassium ion transmembrane transporter activity	F	0.00764982	3	0	344	1410	over	HS372_00129, HS372_00064, HS372_01750
GO:0006801	superoxide metabolic process	P	0.00764982	3	0	344	1410	over	HS372_02140, HS372_00801, HS372_00991
GO:0045263	proton-transporting ATP synthase complex, coupling factor F(o)	C	0.00764982	3	0	344	1410	over	HS372_01546, HS372_01545, HS372_01544
GO:0055114	oxidation-reduction process	P	0.0120471	60	175	287	1235	over	HS372_00528, HS372_01206, HS372_00128, HS372_00126, HS372_00112, HS372_00111, HS372_00110, HS372_00901, HS372_00868, HS372_00065, HS372_00064, HS372_01898, HS372_01530, HS372_01478, HS372_02142, HS372_02140, HS372_02092, HS372_02128, HS372_00801, HS372_00800, HS372_01443, HS372_02080, HS372_02079, HS372_02070, HS372_00350, HS372_02103, HS372_02068, HS372_02067, HS372_01814, HS372_01813, HS372_017…	HS372_02098, HS372_02087, HS372_02086, HS372_02084, HS372_02075, HS372_02064, HS372_02020, HS372_01294, HS372_01293, HS372_01292, HS372_01291, HS372_01290, HS372_02019, HS372_02018, HS372_02017, HS372_02378, HS372_02013, HS372_02012, HS372_02010, HS372_02371, HS372_00191, HS372_00190, HS372_02366, HS372_02364, HS372_01278, HS372_01276, HS372_01271, HS372_01270, HS372_00189, HS372_00188, HS372_012…
GO:0046174	polyol catabolic process	P	0.0160323	4	2	343	1408	over	HS372_00112, HS372_00111, HS372_00374, HS372_01434	HS372_00375, HS372_00212
GO:0055080	cation homeostasis	P	0.0164552	7	8	340	1402	over	HS372_00079, HS372_00045, HS372_00410, HS372_01442, HS372_00674, HS372_01288, HS372_01286	HS372_01518, HS372_01869, HS372_02296, HS372_02295, HS372_01446, HS372_00930, HS372_00907, HS372_02186
GO:0019829	cation-transporting ATPase activity	F	0.0179084	6	6	341	1404	over	HS372_00129, HS372_01546, HS372_01544, HS372_01543, HS372_02147, HS372_01349	HS372_01542, HS372_01541, HS372_01540, HS372_01539, HS372_01342, HS372_01928
GO:0006814	sodium ion transport	P	0.0205341	10	16	337	1394	over	HS372_00045, HS372_01906, HS372_01442, HS372_01748, HS372_01295, HS372_01289, HS372_01272, HS372_00192, HS372_00153, HS372_02256	HS372_01294, HS372_01293, HS372_01291, HS372_01290, HS372_01271, HS372_01270, HS372_01269, HS372_01268, HS372_01267, HS372_01526, HS372_01173, HS372_01385, HS372_00586, HS372_00585, HS372_00584, HS372_00574
GO:0046034	ATP metabolic process	P	0.0211997	19	42	328	1368	over	HS372_00913, HS372_01546, HS372_01545, HS372_01544, HS372_01543, HS372_01899, HS372_01533, HS372_00847, HS372_01484, HS372_01875, HS372_02147, HS372_00381, HS372_02139, HS372_00409, HS372_02104, HS372_01782, HS372_00675, HS372_01286, HS372_01302	HS372_02056, HS372_02037, HS372_00482, HS372_01566, HS372_01565, HS372_01542, HS372_01541, HS372_01540, HS372_01539, HS372_01521, HS372_01825, HS372_00714, HS372_00709, HS372_01189, HS372_00089, HS372_01161, HS372_00074, HS372_00073, HS372_01138, HS372_01136, HS372_02217, HS372_01487, HS372_00385, HS372_01460, HS372_01449, HS372_00953, HS372_00949, HS372_00947, HS372_00937, HS372_00925, HS372_009…
GO:0052591	sn-glycerol-3-phosphate:ubiquinone-8 oxidoreductase activity	F	0.0260984	3	1	344	1409	over	HS372_00112, HS372_00111, HS372_00110	HS372_00113
GO:0016857	racemase and epimerase activity, acting on carbohydrates and derivatives	F	0.0278436	6	7	341	1403	over	HS372_02092, HS372_00370, HS372_02102, HS372_00317, HS372_00231, HS372_01251	HS372_00414, HS372_01812, HS372_00687, HS372_00321, HS372_02187, HS372_01946, HS372_01944
GO:0015078	hydrogen ion transmembrane transporter activity	F	0.0278436	6	7	341	1403	over	HS372_00079, HS372_01546, HS372_01545, HS372_01544, HS372_01543, HS372_01442	HS372_01542, HS372_01541, HS372_01540, HS372_01539, HS372_02296, HS372_02295, HS372_00930
GO:0009099	valine biosynthetic process	P	0.0291992	8	12	339	1398	over	HS372_00515, HS372_00064, HS372_00374, HS372_02125, HS372_01400, HS372_02047, HS372_02046, HS372_01752	HS372_02045, HS372_02042, HS372_00099, HS372_00659, HS372_00961, HS372_01399, HS372_01397, HS372_00587, HS372_01656, HS372_00514, HS372_00506, HS372_01935
GO:0009098	leucine biosynthetic process	P	0.0291992	8	12	339	1398	over	HS372_00515, HS372_00064, HS372_00374, HS372_02125, HS372_01400, HS372_02047, HS372_02046, HS372_01752	HS372_02045, HS372_02042, HS372_00099, HS372_00659, HS372_00961, HS372_01399, HS372_01397, HS372_00587, HS372_01656, HS372_00514, HS372_00506, HS372_01935
GO:0005343	organic acid:sodium symporter activity	F	0.03164	4	3	343	1407	over	HS372_00012, HS372_01748, HS372_00192, HS372_00153	HS372_01417, HS372_01385, HS372_00574
GO:0016846	carbon-sulfur lyase activity	F	0.03164	4	3	343	1407	over	HS372_00874, HS372_00853, HS372_01096, HS372_01483	HS372_00348, HS372_01404, HS372_01985
GO:0015296	anion:cation symporter activity	F	0.03164	4	3	343	1407	over	HS372_00012, HS372_01748, HS372_00192, HS372_00153	HS372_01417, HS372_01385, HS372_00574
GO:0050660	flavin adenine dinucleotide binding	F	0.0326019	9	15	338	1395	over	HS372_00128, HS372_00111, HS372_01773, HS372_01400, HS372_02046, HS372_01298, HS372_02369, HS372_00991, HS372_00139	HS372_02017, HS372_02010, HS372_01595, HS372_02301, HS372_01513, HS372_01845, HS372_01191, HS372_02265, HS372_01467, HS372_01457, HS372_00362, HS372_00661, HS372_00652, HS372_00292, HS372_01010
GO:0030246	carbohydrate binding	F	0.0346477	7	10	340	1400	over	HS372_01534, HS372_01873, HS372_02149, HS372_01055, HS372_00370, HS372_02074, HS372_01346	HS372_02354, HS372_00382, HS372_00372, HS372_01798, HS372_01424, HS372_01407, HS372_02187, HS372_01018, HS372_01353, HS372_01917
GO:0042586	peptide deformylase activity	F	0.0389143	2	0	345	1410	over	HS372_00413, HS372_00410
GO:0004308	exo-alpha-sialidase activity	F	0.0389143	2	0	345	1410	over	HS372_01686, HS372_01685
GO:0008678	2-deoxy-D-gluconate 3-dehydrogenase activity	F	0.0389143	2	0	345	1410	over	HS372_02080, HS372_02070
GO:0008650	rRNA (uridine-2'-O-)-methyltransferase activity	F	0.0389143	2	0	345	1410	over	HS372_01139, HS372_00993
GO:0015101	organic cation transmembrane transporter activity	F	0.0389143	2	0	345	1410	over	HS372_02147, HS372_00619
GO:0046854	phosphatidylinositol phosphorylation	P	0.0389143	2	0	345	1410	over	HS372_00475, HS372_01434
GO:0001514	selenocysteine incorporation	P	0.0389143	2	0	345	1410	over	HS372_00420, HS372_00417
GO:0004784	superoxide dismutase activity	F	0.0389143	2	0	345	1410	over	HS372_02140, HS372_00801
GO:0071805	potassium ion transmembrane transport	P	0.0389143	2	0	345	1410	over	HS372_00064, HS372_01750
GO:0004035	alkaline phosphatase activity	F	0.0389143	2	0	345	1410	over	HS372_00076, HS372_01478
GO:0004558	alpha-glucosidase activity	F	0.0389143	2	0	345	1410	over	HS372_02074, HS372_01787
GO:0009349	riboflavin synthase complex	C	0.0389143	2	0	345	1410	over	HS372_00936, HS372_00934
GO:0070403	NAD+ binding	F	0.0389143	2	0	345	1410	over	HS372_02103, HS372_01228
GO:0030145	manganese ion binding	F	0.0473803	7	11	340	1399	over	HS372_01156, HS372_00368, HS372_00367, HS372_02103, HS372_01003, HS372_00626, HS372_00935	HS372_01223, HS372_01810, HS372_02293, HS372_00044, HS372_00375, HS372_01422, HS372_01747, HS372_00989, HS372_01637, HS372_00508, HS372_00861
GO:0015977	carbon fixation	P	0.0474792	5	6	342	1404	over	HS372_00065, HS372_02103, HS372_00302, HS372_01990, HS372_01989	HS372_00491, HS372_02294, HS372_02293, HS372_02279, HS372_01763, HS372_00989
