# Supplementary material for: Biofilm formation by virulent and non-virulent strains of Haemophilus parasuis
Source: Vet Res. 2014 Nov 27;45(1):104. doi: 10.1186/s13567-014-0104-9 (PMC4245831; doi:10.1186/s13567-014-0104-9)
Supplement: Additional file 9: — List of H. parasuis strain F9 GO terms shown in Additional file 8 diagrams. H. parasuis F9 GO terms results from Additional file 8 Venn diagrams. [file 13567_2014_104_MOESM9_ESM.xlsx]

## Sheet: venn_result21791.txt
Additional file 9 H. parasuis F9 GO terms results from Additional file 8 Venn diagrams.
UP-regulated
Comparisons	Total shared GO terms	GO terms	GO description
B vs S; P vs S and B vs P	1	GO:0003735	structural constituent of ribosome
B vs S and P vs S	5	GO:0006979	response to oxidative stress
		GO:0005506	iron ion binding
		GO:0042254	ribosome biogenesis
		GO:0051082	unfolded protein binding
		GO:0004601	peroxidase activity
B vs S and B vs P	4	GO:0006457	protein folding
		GO:0009279	cell outer membrane
		GO:0009306	protein secretion
		GO:0043565	sequence-specific DNA binding
B vs S	15	GO:0008933	lytic transglycosylase activity
		GO:0009055	electron carrier activity
		GO:0071941	nitrogen cycle metabolic process
		GO:0006412	translation
		GO:0005840	ribosome
		GO:0008169	C-methyltransferase activity
		GO:0003697	single-stranded DNA binding
		GO:0090116	C-5 methylation of cytosine
		GO:0020037	heme binding
		GO:0003755	peptidyl-prolyl cis-trans isomerase activity
		GO:0003723	RNA binding
		GO:0009307	DNA restriction-modification system
		GO:0016868	intramolecular transferase activity, phosphotransferases
		GO:0000413	protein peptidyl-prolyl isomerization
		GO:0003886	DNA (cytosine-5-)-methyltransferase activity
P vs S	30	GO:0015935	small ribosomal subunit
		GO:0003743	translation initiation factor activity
		GO:0046939	nucleotide phosphorylation
		GO:0006184	GTP catabolic process
		GO:0051262	protein tetramerization
		GO:1901070	guanosine-containing compound biosynthetic process
		GO:0003924	GTPase activity
		GO:0006106	fumarate metabolic process
		GO:0019069	viral capsid assembly
		GO:0003725	double-stranded RNA binding
		GO:0045254	pyruvate dehydrogenase complex
		GO:0006420	arginyl-tRNA aminoacylation
		GO:0004109	coproporphyrinogen oxidase activity
		GO:0016071	mRNA metabolic process
		GO:0051989	coproporphyrinogen dehydrogenase activity
		GO:0070041	rRNA (uridine-C5-)-methyltransferase activity
		GO:0000049	tRNA binding
		GO:0042128	nitrate assimilation
		GO:0005525	GTP binding
		GO:0003938	IMP dehydrogenase activity
		GO:0000917	barrier septum assembly
		GO:0042279	nitrite reductase (cytochrome, ammonia-forming) activity
		GO:0019843	rRNA binding
		GO:0009254	peptidoglycan turnover
		GO:0043414	macromolecule methylation
		GO:0006189	'de novo' IMP biosynthetic process
		GO:0006446	regulation of translational initiation
		GO:0004814	arginine-tRNA ligase activity
		GO:0070526	threonylcarbamoyladenosine biosynthetic process
		GO:0043101	purine-containing compound salvage
B vs P	20	GO:0004733	pyridoxamine-phosphate oxidase activity
		GO:0006749	glutathione metabolic process
		GO:0042823	pyridoxal phosphate biosynthetic process
		GO:0015920	lipopolysaccharide transport
		GO:0043953	protein transport by the Tat complex
		GO:0042597	periplasmic space
		GO:0045454	cell redox homeostasis
		GO:0008320	protein transmembrane transporter activity
		GO:0030091	protein repair
		GO:0003700	sequence-specific DNA binding transcription factor activity
		GO:0051259	protein oligomerization
		GO:0033743	peptide-methionine (R)-S-oxide reductase activity
		GO:0044445	cytosolic part
		GO:0008113	peptide-methionine (S)-S-oxide reductase activity
		GO:0015035	protein disulfide oxidoreductase activity
		GO:0008615	pyridoxine biosynthetic process
		GO:0033281	TAT protein transport complex
		GO:0006355	regulation of transcription, DNA-dependent
		GO:0006950	response to stress
		GO:0005667	transcription factor complex
DOWN-regulated
Comparisons	Total shared GO terms	GO terms	GO description
B vs S; P vs S and B vs P	5	GO:0006814	sodium ion transport
		GO:0008982	protein-N(PI)-phosphohistidine-sugar phosphotransferase activity
		GO:0045263	proton-transporting ATP synthase complex, coupling factor F(o)
		GO:0009357	protein-N(PI)-phosphohistidine-sugar phosphotransferase complex
		GO:0009401	phosphoenolpyruvate-dependent sugar phosphotransferase system
B vs S and P vs S	14	GO:0006801	superoxide metabolic process
		GO:0009099	valine biosynthetic process
		GO:0005886	plasma membrane
		GO:0030145	manganese ion binding
		GO:0015296	anion:cation symporter activity
		GO:0050660	flavin adenine dinucleotide binding
		GO:0015749	monosaccharide transport
		GO:0016857	racemase and epimerase activity, acting on carbohydrates and derivatives
		GO:0009098	leucine biosynthetic process
		GO:0009231	riboflavin biosynthetic process
		GO:0016021	integral to membrane
		GO:0015079	potassium ion transmembrane transporter activity
		GO:0015407	monosaccharide-transporting ATPase activity
		GO:0005343	organic acid:sodium symporter activity
B vs S and B vs P	9	GO:0009276	Gram-negative-bacterium-type cell wall
		GO:0008137	NADH dehydrogenase (ubiquinone) activity
		GO:0008750	NAD(P)+ transhydrogenase (AB-specific) activity
		GO:0046933	proton-transporting ATP synthase activity, rotational mechanism
		GO:0006120	mitochondrial electron transport, NADH to ubiquinone
		GO:0015986	ATP synthesis coupled proton transport
		GO:0006865	amino acid transport
		GO:0008374	O-acyltransferase activity
		GO:0030976	thiamine pyrophosphate binding
P vs S and B vs P	1	GO:0004035	alkaline phosphatase activity
B vs S	29	GO:1901606	alpha-amino acid catabolic process
		GO:0016791	phosphatase activity
		GO:0009262	deoxyribonucleotide metabolic process
		GO:0006813	potassium ion transport
		GO:0019692	deoxyribose phosphate metabolic process
		GO:0034032	purine nucleoside bisphosphate metabolic process
		GO:0004473	malate dehydrogenase (decarboxylating) (NADP+) activity
		GO:0006650	glycerophospholipid metabolic process
		GO:0051180	vitamin transport
		GO:0042886	amide transport
		GO:0015979	photosynthesis
		GO:0015940	pantothenate biosynthetic process
		GO:0019202	amino acid kinase activity
		GO:0015171	amino acid transmembrane transporter activity
		GO:0006769	nicotinamide metabolic process
		GO:0006885	regulation of pH
		GO:0015299	solute:hydrogen antiporter activity
		GO:0051184	cofactor transporter activity
		GO:0006547	histidine metabolic process
		GO:0010181	FMN binding
		GO:0016114	terpenoid biosynthetic process
		GO:0019563	glycerol catabolic process
		GO:0033875	ribonucleoside bisphosphate metabolic process
		GO:0034071	aminoglycoside phosphotransferase activity
		GO:0004808	tRNA (5-methylaminomethyl-2-thiouridylate)-methyltransferase activity
		GO:0051287	NAD binding
		GO:0009097	isoleucine biosynthetic process
		GO:0006108	malate metabolic process
		GO:0046497	nicotinate nucleotide metabolic process
P vs S	23	GO:0046854	phosphatidylinositol phosphorylation
		GO:0042586	peptide deformylase activity
		GO:0070403	NAD+ binding
		GO:0009349	riboflavin synthase complex
		GO:0015078	hydrogen ion transmembrane transporter activity
		GO:0019829	cation-transporting ATPase activity
		GO:0015977	carbon fixation
		GO:0055114	oxidation-reduction process
		GO:0015101	organic cation transmembrane transporter activity
		GO:0004558	alpha-glucosidase activity
		GO:0008678	2-deoxy-D-gluconate 3-dehydrogenase activity
		GO:0004308	exo-alpha-sialidase activity
		GO:0071805	potassium ion transmembrane transport
		GO:0001514	selenocysteine incorporation
		GO:0055080	cation homeostasis
		GO:0008650	rRNA (uridine-2'-O-)-methyltransferase activity
		GO:0016846	carbon-sulfur lyase activity
		GO:0004784	superoxide dismutase activity
		GO:0046034	ATP metabolic process
		GO:0015992	proton transport
		GO:0030246	carbohydrate binding
		GO:0046174	polyol catabolic process
		GO:0052591	sn-glycerol-3-phosphate:ubiquinone-8 oxidoreductase activity
B vs P	36	GO:0015850	organic hydroxy compound transport
		GO:0015935	small ribosomal subunit
		GO:0005887	integral to plasma membrane
		GO:0050299	streptomycin 3''-kinase activity
		GO:0003735	structural constituent of ribosome
		GO:0006605	protein targeting
		GO:0015175	neutral amino acid transmembrane transporter activity
		GO:0030151	molybdenum ion binding
		GO:0003899	DNA-directed RNA polymerase activity
		GO:0009382	imidazoleglycerol-phosphate synthase complex
		GO:0006412	translation
		GO:0016624	oxidoreductase activity, acting on the aldehyde or oxo group of donors, disulfide as acceptor
		GO:0015846	polyamine transport
		GO:0006537	glutamate biosynthetic process
		GO:0009228	thiamine biosynthetic process
		GO:0042254	ribosome biogenesis
		GO:0009399	nitrogen fixation
		GO:0005730	nucleolus
		GO:0004355	glutamate synthase (NADPH) activity
		GO:0005283	sodium:amino acid symporter activity
		GO:0015934	large ribosomal subunit
		GO:0017153	sodium:dicarboxylate symporter activity
		GO:0015991	ATP hydrolysis coupled proton transport
		GO:0015833	peptide transport
		GO:0043952	protein transport by the Sec complex
		GO:0046677	response to antibiotic
		GO:0015169	glycerol-3-phosphate transmembrane transporter activity
		GO:0008910	kanamycin kinase activity
		GO:0015794	glycerol-3-phosphate transport
		GO:0042954	lipoprotein transporter activity
		GO:0042953	lipoprotein transport
		GO:0000107	imidazoleglycerol-phosphate synthase activity
		GO:0019843	rRNA binding
		GO:0008963	phospho-N-acetylmuramoyl-pentapeptide-transferase activity
		GO:0006835	dicarboxylic acid transport
		GO:0046429	4-hydroxy-3-methylbut-2-en-1-yl diphosphate synthase activity
