# Supplementary material for: Biofilm formation by virulent and non-virulent strains of Haemophilus parasuis
Source: Vet Res. 2014 Nov 27;45(1):104. doi: 10.1186/s13567-014-0104-9 (PMC4245831; doi:10.1186/s13567-014-0104-9)
Supplement: Additional file 10: — List of H. parasuis strain F9 membrane-related genes differentially expressed in biofilm compared to planktonic or stationary phase cells. Conservation of Haemophilus parasuis F9 membrane-related genes differentially expressed (P < 0.05) in biofilms vs stationary culture or biofilms vs planktonic culture among 14 H. parasuis isolates. Genes are sorted by logFC. *Truncated. [file 13567_2014_104_MOESM10_ESM.xlsx]

## Sheet: new
Additional file 10 Conservation of H. parasuis F9 membrane-related genes differntially expressed (P < 0.05) in biofilms vs stationary culture or biofilms vs planktonic culture among 14 H. parasuis isolates. Genes are sorted by logFC. *Truncated
Gene	logFC	logCPM	PValue	FDR	Protein	H. parasuis strains presence
HS372_00928	5.72468	9.84735	8.96184e-27	2.02448e-23	Cytochrome c551 peroxidase precursor	SW140	D74	174	12939	Nagasaki	84-17975	29755	84-15995	gx033	ZJ0906	SH0165
HS372_00611	5.6908	2.38176	0.0409646	0.0867282	hypothetical protein	D74
HS372_01332	5.47306	2.76372	0.0409646	0.0867282	hypothetical protein	SW114	D74
HS372_01699	4.97592	9.39018	2.57911e-22	2.91311e-19	hypothetical protein	gx033	MN-H	SH0165	SW114	12939
HS372_02083	4.793	8.17007	3.96634e-19	2.23999e-16	Cytochrome c-type protein NapC	Nagasaki	SW140	12939	SW114	D74	84-17975	H465	29755	ZJ0906	gx033	84-15995	174	SH0165
HS372_00498	4.16	6.11589	1.38856e-11	9.80239e-10	Outer membrane protein W precursor	SW114	D74	*12939
HS372_02084	4.0007	7.58877	6.46858e-14	8.5956e-12	Diheme cytochrome c NapB precursor	12939	84-17975	SW114	Nagasaki	SW140	D74	H465	174	gx033	84-15995	29755	ZJ0906	SH0165
HS372_00568	3.55383	2.94602	0.00213372	0.0077493	hypothetical protein	MN-H	ZJ0906
HS372_00711	3.27876	7.92952	1.49337e-11	1.02228e-09	28 kDa outer membrane protein	D74	SH0165	84-15995	SW114	Nagasaki	MN-H	84-17975	gx033	SW140	ZJ0906
HS372_01732	3.1429	2.88792	0.0134121	0.0356866	hypothetical protein	12939	SW140	H465	MN-H	84-17975	84-15995	Nagasaki	ZJ0906	gx033	SH0165
HS372_02087	3.01868	10.2968	2.87157e-11	1.75321e-09	Periplasmic nitrate reductase precursor	174	12939	H465	D74	SW114	ZJ0906	Nagasaki	SW140	84-17975	84-15995	gx033	SH0165	MN-H
HS372_00082	3.01446	9.2413	3.59241e-11	2.08084e-09	hypothetical protein	SW140	gx033	84-15995	SW114	D74	Nagasaki	SH0165	29755	84-17975	ZJ0906	H465	12939
HS372_01905	3.00797	6.1724	3.65322e-08	7.30321e-07	Cytochrome c-type biogenesis protein CcmD	SW114	12939	MN-H	SW140	gx033	ZJ0906	D74	Nagasaki	84-17975	29755	84-15995	SH0165
HS372_00712	2.9943	5.76284	1.31072e-07	2.2448e-06	D-methionine-binding lipoprotein metQ precursor	gx033	SW140	Nagasaki	SW114	D74	84-15995	MN-H	84-17975	SH0165	ZJ0906
HS372_02085	2.92653	8.08141	2.41382e-09	7.36867e-08	Putative electron transport protein yccM	29755	SW140	Nagasaki	H465	174	gx033	ZJ0906	84-15995	SH0165	SW114	12939	84-17975	D74
HS372_00949	2.77301	12.8211	2.6136e-10	1.13541e-08	hypothetical protein	MN-H	D74	H465	Nagasaki	SW140	12939	29755	SW114	84-15995	gx033	84-17975	ZJ0906	SH0165
HS372_01992	2.72424	7.76374	7.83969e-09	1.96776e-07	Adenylate kinase	174	SH0165	D74	SW114	12939	Nagasaki	29755	gx033	84-17975	84-15995	H465	ZJ0906
HS372_01197	2.631	4.56438	0.000511792	0.00235466	hypothetical protein	ZJ0906	SW140
HS372_02370	2.6052	9.07305	5.50905e-09	1.48154e-07	hypothetical protein	29755	MN-H	SW140	ZJ0906	gx033	84-17975	Nagasaki	84-15995	D74	H465	SW114	SH0165
HS372_00945	2.53717	10.1732	8.11941e-09	1.99367e-07	High-affinity zinc uptake system protein znuA precursor	H465	SW140	12939	D74	gx033	84-17975	29755	Nagasaki	SH0165	ZJ0906	84-15995
HS372_00596	2.50231	8.67477	3.3604e-08	6.79634e-07	Prophage CP4-57 integrase	D74
HS372_01847	2.46585	10.5875	1.7194e-08	3.80796e-07	hypothetical protein	D74	H465	MN-H	12939	SH0165	84-17975	ZJ0906	gx033	84-15995	29755	Nagasaki
HS372_00147	2.45474	6.57537	5.98377e-07	7.99842e-06	hypothetical protein	SW114	D74
HS372_00290	2.42293	4.54844	0.000325735	0.00158928	Cadmium, cobalt and zinc/H(+)-K(+) antiporter	D74	H465	MN-H	12939	Nagasaki	84-17975	84-15995	gx033	ZJ0906	SH0165
HS372_01553	2.40636	8.17783	1.56346e-07	2.59696e-06	Membrane-bound lytic murein transglycosylase A precursor	174	gx033	MN-H	29755	84-17975	12939	Nagasaki	H465	SH0165	SW140	ZJ0906	D74	SW114
HS372_00938	2.31496	3.58467	0.0230709	0.0552474	beta-methylgalactoside transporter inner membrane component	MN-H	29755	D74	84-17975	12939	174	gx033	SH0165	Nagasaki	84-15995	ZJ0906
HS372_00522	2.28625	5.64555	3.7123e-05	0.000254897	hypothetical protein	H465	84-15995	29755	174	12939	SH0165	ZJ0906	SW114	gx033	Nagasaki	84-17975	D74	MN-H
HS372_01583	2.2396	7.82264	1.00607e-06	1.21535e-05	hypothetical protein	SW114	gx033	12939	MN-H	Nagasaki	D74	174	H465	SW140	84-17975	84-15995	ZJ0906	29755	SH0165
HS372_00632	2.21887	9.28713	4.14452e-07	6.10493e-06	putative membrane protein	MN-H	SW114	H465	D74	174
HS372_00668	2.21159	7.4895	2.17259e-06	2.28273e-05	hypothetical protein	12939	SW114	D74	SW140	84-15995	gx033	29755	Nagasaki	84-17975	SH0165	ZJ0906
HS372_01480	2.18844	8.6646	8.06641e-07	1.02371e-05	hypothetical protein	84-17975	gx033	H465	29755	Nagasaki	D74	12939	SW114	ZJ0906	174	MN-H	84-15995	SW140	SH0165
HS372_00586	2.18676	3.71454	0.013231	0.035288	Oxaloacetate decarboxylase gamma chain	MN-H	SW114	12939	H465	D74
HS372_00391	2.15915	12.5305	4.71789e-07	6.66197e-06	putative FKBP-type peptidyl-prolyl cis-trans isomerase	12939	SW114	D74	MN-H	Nagasaki	84-17975	gx033	84-15995	SH0165	ZJ0906
HS372_01585	2.15384	7.84158	3.13132e-06	3.2153e-05	Penicillin-binding protein 4 precursor	Nagasaki	29755	84-15995	SW114	D74	gx033	SW140	SH0165	12939	84-17975	H465	MN-H	ZJ0906	174
HS372_00814	2.14122	9.08494	1.2885e-06	1.46268e-05	Inner membrane protein yejM	D74	SW114	12939	174	MN-H	SW140	gx033	SH0165	29755	ZJ0906	84-17975	H465	Nagasaki	84-15995
HS372_01017	2.06898	3.37807	0.0452022	0.0932527	hypothetical protein	174	MN-H	84-17975	29755	12939	ZJ0906	84-15995	gx033	Nagasaki	SH0165	SW140	H465	D74
HS372_00734	2.05948	6.23734	4.7569e-05	0.00031329	hypothetical protein	SW114	D74	84-17975	84-15995	ZJ0906	Nagasaki	gx033	29755
HS372_02002	2.05633	3.4616	0.0245106	0.0579509	Type IV pilus biogenesis and competence protein pilQ precursor	SW140	12939	MN-H	H465	174	D74	SW114	84-17975	84-15995	SH0165	gx033	Nagasaki	ZJ0906
HS372_01743	2.0261	7.19294	2.59612e-05	0.000191655	hypothetical protein	SW114	D74	SW140	MN-H	12939	gx033	174	84-15995	Nagasaki	ZJ0906	SH0165	84-17975	29755
HS372_00299	2.00329	6.75764	2.32406e-05	0.000175587	hypothetical protein	SW140	MN-H	12939	H465	D74
HS372_00726	1.94357	8.17171	1.14324e-05	9.63645e-05	Preprotein translocase band 1 subunit	84-17975	Nagasaki	84-15995	SW114	SH0165	ZJ0906	D74	MN-H	174	SW140	gx033
HS372_01970	1.93575	9.5613	7.72743e-06	6.98116e-05	putative phospholipid-binding lipoprotein mlaA precursor	ZJ0906	gx033	12939	SW114	29755	174	84-17975	84-15995	H465	Nagasaki	SH0165	D74
HS372_01878	1.93419	10.5245	6.44163e-06	6.06319e-05	hypothetical protein	D74	SW114	SW140	MN-H	H465	Nagasaki	gx033	84-17975	12939	84-15995	29755	SH0165	ZJ0906
HS372_02194	1.92367	9.56019	8.90228e-06	7.88637e-05	hypothetical protein	MN-H	SW140	12939	Nagasaki	SW114	174	84-17975	84-15995	SH0165	ZJ0906	gx033
HS372_00939	1.89063	8.26289	1.94973e-05	0.000151887	hypothetical protein	SW140	SW114	D74	84-17975	MN-H	Nagasaki	29755	84-15995	174	gx033	12939	SH0165	ZJ0906
HS372_01372	1.88913	4.47626	0.00512978	0.0162072	hypothetical protein	12939	174	SW114	84-17975	Nagasaki	D74	MN-H	84-15995	29755	gx033	SH0165	ZJ0906
HS372_01581	1.88913	4.09855	0.00512978	0.0162072	putative lipoprotein yceB precursor	SW140	84-15995	MN-H	SW114	Nagasaki	D74	174	H465	gx033	84-17975	12939	29755	ZJ0906	SH0165
HS372_00839	1.88732	6.69289	6.8824e-05	0.000434283	cytochrome b562	SW114	SW140	D74	84-17975	29755	84-15995	Nagasaki	ZJ0906	gx033	SH0165	12939	174
HS372_00641	1.8727	3.66069	0.0254753	0.0599466	phage lysis regulatory protein, LysB family	174	SW114	D74	H465	SH0165	84-17975	MN-H	gx033	29755	Nagasaki	84-15995	ZJ0906
HS372_02358	1.85581	8.12752	3.02925e-05	0.000220035	hypothetical protein	SW114	174	MN-H	D74	H465	SW140	12939	gx033	Nagasaki	SH0165	84-15995	84-17975	ZJ0906
HS372_01942	1.85215	8.02685	3.49617e-05	0.000242265	Poly(3-hydroxybutyrate) depolymerase	SW114	84-15995	MN-H	D74	gx033	SH0165	ZJ0906	H465
HS372_01067	1.84795	5.16674	0.000909654	0.00386988	ABC-type uncharacterized transport system, periplasmic component	SW114	SH0165	12939	Nagasaki	84-15995	ZJ0906	gx033	84-17975	174	D74
HS372_00977	1.83503	8.28119	3.224e-05	0.000229026	hypothetical protein	Nagasaki	H465	SW114	84-15995	12939	D74	29755	gx033	SH0165	ZJ0906	84-17975	SW140
HS372_00557	1.83041	7.99315	3.86124e-05	0.000261938	hypothetical protein	MN-H
HS372_02341	1.82605	5.64042	0.000881508	0.00377145	putative endopeptidase Spr precursor	12939	MN-H	84-17975	SW140	ZJ0906	SW114	D74	29755	174	Nagasaki	84-15995	H465	SH0165	gx033
HS372_01918	1.81582	6.30204	0.000268881	0.00137111	putative O-linked N-acetylglucosamine transferase, SPINDLY family	12939	SW114	H465	D74	Nagasaki	SW140	84-17975	29755	gx033	MN-H	84-15995	ZJ0906	SH0165
HS372_00671	1.80378	9.3635	3.25303e-05	0.000229643	Aerobic respiration control sensor protein ArcB	SW114	D74	12939	84-17975	gx033	Nagasaki	84-15995	ZJ0906	SH0165	29755
HS372_01222	1.76176	10.2897	3.75031e-05	0.00025595	Outer membrane protein P5 precursor	SW114	174	12939	SW140	H465	84-17975	gx033	SH0165	29755	Nagasaki	ZJ0906
HS372_00493	1.7605	9.87206	3.9753e-05	0.000266475	putative TonB-dependent receptor precursor	SW114	H465	84-15995	ZJ0906	Nagasaki	29755	84-17975	174	D74	SH0165	gx033
HS372_01276	1.72969	6.11852	0.000768323	0.00336055	Cytochrome c-552 precursor	gx033	MN-H	SW114	D74	Nagasaki	84-15995	84-17975	ZJ0906	SH0165	12939	174
HS372_02023	1.70501	8.08599	0.000121452	0.000703486	cell division protein ZipA	D74	SW114	SW140	12939	Nagasaki	ZJ0906	H465	84-17975	gx033	SH0165	29755	84-15995
HS372_02168	1.68426	4.73363	0.0101384	0.0285091	hypothetical protein	MN-H
HS372_01387	1.67876	7.33793	0.000240497	0.00126345	hypothetical protein	H465	SW114	D74	SH0165	gx033	MN-H	84-15995	84-17975	Nagasaki	ZJ0906
HS372_01835	1.65296	6.10727	0.000828016	0.00358331	hypothetical protein	D74	12939	174	MN-H	SW140	Nagasaki	gx033	84-15995	SH0165	84-17975	SW114	H465	ZJ0906
HS372_01146	1.64367	9.23684	0.000140509	0.000793527	Type-1 restriction enzyme R protein	D74	12939	gx033	174	ZJ0906	SH0165
HS372_01366	1.63627	8.55235	0.000175431	0.000964231	hypothetical protein	174	84-17975	MN-H	SW114	D74	29755	84-15995	Nagasaki	gx033	SH0165	ZJ0906
HS372_00483	1.6197	8.61583	0.000209387	0.00112087	Ferrous-iron efflux pump FieF	29755	SW140	SW114	84-15995	174	ZJ0906	Nagasaki	D74	84-17975	H465	SH0165	gx033
HS372_01473	1.61671	6.17962	0.00166121	0.00631765	hypothetical protein	174	gx033	H465	29755	Nagasaki	MN-H	SW140	D74	12939	SW114	84-17975	84-15995	SH0165	ZJ0906
HS372_02098	1.58782	4.48478	0.02672	0.0619718	Soluble secreted antigen MPT53 precursor	SW114	D74	MN-H	12939	Nagasaki	H465	SH0165	174	gx033	SW140	ZJ0906	84-17975	84-15995
HS372_00484	1.58371	7.59789	0.000507714	0.00234545	hypothetical protein	D74	29755	SW140	84-15995	SW114	H465	174	gx033	Nagasaki	ZJ0906	SH0165	84-17975
HS372_01247	1.56694	8.99997	0.000280672	0.00141843	Class B acid phosphatase precursor	D74	SW114	SW140	174	gx033	29755	SH0165	ZJ0906	12939	84-15995	84-17975
HS372_00436	1.56366	9.40047	0.000258053	0.00132788	hypothetical protein	84-15995
HS372_01456	1.53343	6.64594	0.00145866	0.00566171	hypothetical protein	D74	MN-H	12939	SW114	SW140	gx033	SH0165	H465	29755	Nagasaki	84-15995	ZJ0906	84-17975
HS372_01501	1.53188	6.97658	0.00102056	0.00426936	Putative colanic biosynthesis UDP-glucose lipid carrier transferase	29755	Nagasaki	ZJ0906	SH0165
HS372_00556	1.49411	6.18997	0.00230275	0.00825701	hypothetical protein	MN-H
HS372_01462	1.47963	9.03635	0.000563289	0.00257065	Lipopolysaccharide export system protein lptC	D74	SW114	SW140	12939	H465	MN-H	gx033	84-17975	29755	84-15995	ZJ0906	Nagasaki	SH0165
HS372_01578	1.47651	9.13677	0.000565688	0.00257639	Maltodextrin-binding protein	SW140	MN-H	SW114	29755	Nagasaki	ZJ0906	D74	SH0165	12939	84-15995	174	H465	84-17975	gx033
HS372_00960	1.47029	8.61511	0.000694079	0.00307436	Rare lipoprotein B	D74	MN-H	gx033	H465	84-17975	84-15995	29755	Nagasaki	SW140	12939	SH0165	ZJ0906
HS372_00707	1.44093	7.0808	0.00207143	0.00757176	Periplasmic oligopeptide-binding protein precursor	SW114	D74	MN-H	ZJ0906	84-15995	SW140	SH0165	Nagasaki	gx033	84-17975
HS372_01461	1.43482	9.37858	0.000769104	0.00336055	Lipopolysaccharide export system protein lptA precursor	D74	H465	MN-H	12939	SW114	SW140	84-17975	gx033	29755	Nagasaki	84-15995	SH0165	ZJ0906
HS372_00485	1.43293	9.99012	0.000717611	0.00316312	Soluble lytic murein transglycosylase precursor	174	84-17975	ZJ0906	29755	SW114	H465	SW140	84-15995	SH0165	Nagasaki	D74	gx033
HS372_01446	1.40913	7.72308	0.00149893	0.00577831	Ferric hydroxamate uptake	D74	SW114	gx033
HS372_00070	1.40105	10.961	0.000866499	0.00371667	hypothetical protein	MN-H	Nagasaki	12939	SW140	174	D74	84-17975	SW114	H465	gx033	84-15995	SH0165	ZJ0906
HS372_01900	1.40002	9.25789	0.00104389	0.00433482	Nicotinamide riboside transporter pnuC	12939	MN-H	SW140	gx033	84-17975	Nagasaki	29755	84-15995	SH0165	ZJ0906	D74
HS372_02295	1.36583	4.85454	0.0260503	0.0607302	K(+)/H(+) antiporter	gx033	SW114	84-17975	ZJ0906	SH0165	84-15995	Nagasaki	12939	SW140	174	MN-H	H465	D74
HS372_02391	1.35919	5.61325	0.0111217	0.0306015	hypothetical protein	D74
HS372_00666	1.35632	5.57773	0.0131321	0.0351796	vancomycin high temperature exclusion protein	D74	SW114	84-15995	gx033	SH0165	SW140	12939	ZJ0906	Nagasaki	84-17975	29755
HS372_01439	1.34546	5.6869	0.00737263	0.0217085	hypothetical protein	84-17975	Nagasaki	SW140	174	gx033	MN-H	H465	12939	D74	SW114	ZJ0906	29755	84-15995	SH0165
HS372_00164	1.33054	11.7369	0.00147716	0.00571389	Outer membrane protein 26 precursor	12939	174	MN-H	D74	H465	84-17975	84-15995	Nagasaki	gx033	SH0165	ZJ0906
HS372_00613	1.31094	6.45603	0.00775915	0.0226167	TpsB transporter	D74	SW114
HS372_01393	1.30639	4.97959	0.0368698	0.0800085	hypothetical protein	MN-H	D74	H465	29755	Nagasaki	84-15995	ZJ0906	SW114	12939	gx033	SH0165	84-17975
HS372_00549	1.30305	5.03537	0.0302988	0.0687198	integrating conjugative element protein, family	MN-H	D74
HS372_00116	1.30199	9.65995	0.00218132	0.00787158	Endo-type membrane-bound lytic murein transglycosylase A precursor	29755	174	12939	84-15995	gx033	H465	MN-H	ZJ0906	SW140	84-17975	Nagasaki	SH0165	D74
HS372_00298	1.29935	4.94849	0.0219197	0.0534736	hypothetical protein	SW140	H465	MN-H	D74	12939
HS372_02019	1.29056	6.61922	0.0107192	0.0297476	Fumarate reductase 15 kDa hydrophobic protein	SW140	MN-H	D74	SW114	12939	H465	84-15995	ZJ0906	29755	Nagasaki	SH0165	84-17975	gx033
HS372_02099	1.2835	9.69693	0.0024058	0.00854429	Thiol:disulfide interchange protein DsbA precursor	gx033	84-17975	84-15995	MN-H	12939	SW114	D74	Nagasaki	H465	SH0165	SW140	174	ZJ0906
HS372_01498	1.2779	7.05758	0.00586548	0.0180519	UDP-glucose 4-epimerase	D74	12939	84-15995	SW140	84-17975	174	H465	SH0165	29755	ZJ0906	Nagasaki
HS372_01457	1.2534	8.41707	0.00389815	0.012969	2-octaprenyl-3-methyl-6-methoxy-1,4-benzoquinol hydroxylase	84-17975	gx033	H465	29755	Nagasaki	84-15995	SW114	SW140	ZJ0906	D74	MN-H	12939	SH0165
HS372_01383	1.2416	6.93319	0.00638186	0.0191966	Putative cytochrome d ubiquinol oxidase subunit 3	174	gx033	D74	MN-H	84-15995	SW114	84-17975	Nagasaki	SH0165	ZJ0906
HS372_01463	1.23737	10.9506	0.00313602	0.0107337	Spermidine/putrescine-binding periplasmic protein precursor	D74	MN-H	SW114	gx033	SW140	12939	H465	84-17975	29755	84-15995	ZJ0906	Nagasaki	SH0165	174
HS372_00558	1.23614	6.91738	0.00738032	0.0217085	integrating conjugative element protein, family	MN-H
HS372_00851	1.21509	10.2417	0.00386533	0.0128978	Cation efflux system protein CusC precursor	D74	SW140	174	84-15995	MN-H	29755	12939	SW114	SH0165	ZJ0906	gx033	Nagasaki	84-17975
HS372_00165	1.20177	11.7706	0.00398374	0.0132148	Omp85	Nagasaki	84-15995	84-17975	ZJ0906	gx033	SH0165	12939	D74	H465	MN-H	174
HS372_02230	1.20176	10.3307	0.00418151	0.0137297	hypothetical protein	SW114	gx033	84-15995	29755	12939	D74	SH0165	ZJ0906	SW140	H465	MN-H	84-17975	Nagasaki
HS372_01528	1.19726	11.3277	0.00417537	0.0137295	hypothetical protein	SW140	D74	SW114	12939	84-15995	29755	84-17975	Nagasaki	gx033	174	SH0165	ZJ0906
HS372_02390	1.19663	5.58139	0.0230304	0.0552474	hypothetical protein	D74
HS372_00672	1.19545	6.58153	0.0103999	0.0290043	Diacylglycerol kinase	SW114	12939	84-15995	gx033	29755	Nagasaki	84-17975	SH0165	ZJ0906	D74
HS372_01523	1.19134	6.74322	0.0101734	0.0285134	hypothetical protein	SW114	D74	12939	SW140	174	Nagasaki	29755	gx033	84-17975	SH0165	ZJ0906	84-15995
HS372_00996	1.18675	7.96219	0.00628333	0.018976	hypothetical protein	SW114	H465	MN-H	84-17975	gx033	SH0165	ZJ0906
HS372_00953	1.14509	9.81494	0.00674584	0.0200511	RTX-I toxin determinant B	MN-H	12939	H465	SW140	D74
HS372_00081	1.12189	6.05194	0.0245246	0.0579509	hypothetical protein	SW114	ZJ0906	D74	SH0165	H465	12939	29755	gx033	SW140	Nagasaki	84-15995	84-17975
HS372_00909	1.10297	6.8333	0.0169168	0.0432852	Biopolymer transport protein exbD	12939	D74	SW140	Nagasaki	MN-H	29755	ZJ0906	SW114	84-15995	84-17975	gx033	174	SH0165
HS372_00634	1.08889	7.05257	0.0175585	0.0444173	Phage-related minor tail protein	H465	MN-H	SH0165	gx033	ZJ0906	174	Nagasaki	D74	SW114
HS372_00941	1.08709	9.36246	0.0101275	0.0285091	Membrane-bound lytic murein transglycosylase F precursor	D74	174	Nagasaki	84-17975	MN-H	12939	29755	gx033	SH0165	ZJ0906	84-15995	SW114
HS372_00954	1.08703	10.3352	0.00945905	0.0269458	Type I secretion system membrane fusion protein PrsE	MN-H	D74	H465	SW140	12939
HS372_01357	1.08692	11.6554	0.00905058	0.0258801	Thiol:disulfide interchange protein DsbC precursor	SW140	174	D74	SW114	12939	MN-H	29755	Nagasaki	ZJ0906	gx033	84-15995	84-17975	SH0165
HS372_00364	1.07856	8.06285	0.0130804	0.0351352	Putative lipoprotein/NMB1162 precursor	12939	MN-H	D74	SW114	84-17975	H465	84-15995	Nagasaki	ZJ0906	gx033	SH0165
HS372_01574	1.07082	7.35762	0.017378	0.0440595	DnaK suppressor protein	SW140	12939	MN-H	SW114	D74	174	H465	84-17975	gx033	84-15995	29755	Nagasaki	SH0165	ZJ0906
HS372_01000	1.06682	9.12234	0.0116971	0.0319901	Sec-independent protein translocase protein TatB	D74	SW114	MN-H	84-15995	H465	gx033	SH0165	ZJ0906	84-17975
HS372_01883	1.03639	11.0577	0.0128687	0.0346901	Peptidyl-prolyl cis-trans isomerase surA	D74	MN-H	SW114	SW140	ZJ0906	H465	Nagasaki	84-15995	gx033	SH0165	84-17975	12939
HS372_00698	1.03041	6.48033	0.0339961	0.0752177	tetratricopeptide repeat protein	H465	gx033	29755	Nagasaki	SW114	D74	12939	ZJ0906	84-17975	SH0165
HS372_00069	1.02282	10.3463	0.0145582	0.0381964	Putative uroporphyrinogen-III C-methyltransferase	SW114	D74	H465	174	84-17975	SW140	MN-H	12939	Nagasaki	84-15995	ZJ0906	gx033	SH0165
HS372_00263	1.01989	7.52219	0.0213236	0.0522451	protein TolA	SW140
HS372_00249	1.01324	8.81959	0.0176463	0.0445896	Opacity-associated protein A LysM-like domain protein	12939	MN-H	SW114	D74	174	Nagasaki	84-15995	84-17975	ZJ0906	SH0165	gx033	29755	H465
HS372_01056	0.995047	6.92641	0.0293906	0.0669963	N-acetylneuraminate lyase	D74	SW140	174	84-17975	84-15995	gx033	Nagasaki	SH0165	ZJ0906
HS372_01864	0.991229	7.88153	0.0233938	0.0559224	D-alanyl-D-alanine carboxypeptidase dacB precursor	12939	84-17975	H465	84-15995
HS372_01566	0.98939	6.88325	0.033636	0.0744939	putative ABC transporter ATP-binding protein	MN-H	12939	D74	H465	SW114	SW140	Nagasaki	84-17975	SH0165	gx033	84-15995	ZJ0906	29755	174
HS372_00758	0.947804	9.65767	0.0240455	0.0570825	hypothetical protein	SW140	12939
HS372_02063	0.92861	10.935	0.0258279	0.0604614	PAL cross-reacting lipoprotein	174	MN-H	D74	12939
HS372_00303	0.923359	12.566	0.0258988	0.0605019	Hemin-binding lipoprotein	D74	12939	SW140	84-15995	MN-H	H465	84-17975	SH0165	ZJ0906	gx033	Nagasaki	SW114	29755
HS372_00866	0.921519	9.67247	0.0279237	0.064236	Heme:hemopexin utilization protein A	MN-H	12939	D74	H465	SW140	SW114	SH0165	gx033	84-17975	29755	174	Nagasaki	84-15995	ZJ0906
HS372_01495	0.908655	8.44154	0.0344015	0.0757437	Tyrosine-protein kinase etk	D74	SW114	MN-H	SW140	12939	174	84-17975	29755	Nagasaki	H465	ZJ0906	gx033	84-15995	SH0165
HS372_00888	0.90575	7.50602	0.0430386	0.0899392	N-acetylmuramoyl-L-alanine amidase AmiB precursor	D74	MN-H	12939	SW114	SW140	84-17975	29755	Nagasaki	gx033	84-15995	SH0165	174	ZJ0906
HS372_00897	0.89481	8.0395	0.0403859	0.0858159	Chondroitin polymerase	29755	SW114	84-17975	174	D74	gx033	MN-H	SH0165	ZJ0906	SW140	Nagasaki	84-15995	12939
HS372_01074	0.894747	9.35684	0.0349581	0.076596	Filamentous hemagglutinin	D74
HS372_02064	0.879956	9.62957	0.0367339	0.0797902	hypothetical protein	174	MN-H	D74	12939	gx033	Nagasaki	SH0165	84-15995	ZJ0906	84-17975	29755
HS372_02195	0.8619	11.9393	0.0375011	0.0812223	Brucella heme uptake protein A	SW114	SW140	MN-H	12939	174	SH0165
HS372_02287	0.818371	11.1583	0.0488927	0.0998631	Serotype-specific antigen 1 precursor	D74	SW114	29755	Nagasaki	ZJ0906	SH0165	gx033
